# Supplementary material for: In silico prioritisation of microRNA-associated common variants in multiple sclerosis
Source: Hum Genomics. 2023 Mar 30;17:31. doi: 10.1186/s40246-023-00478-4 (PMC10061723; doi:10.1186/s40246-023-00478-4)
Supplement: Supplementary file 1 — Additional file 1: Table S1. miRNA SNPs in summary statistics. Table S2. RNAfold rs1414273 effects. Table S3. MIR6891 validated targets lost. Table S4. MIR6891-predicted targets lost. Table S5. Candidate SNPs in flanking regions of miRNA precursors. Table S6. miRNA gain/loss rs6742. Table S7. Independent SNPs. Table S8. miRNA gain/loss independent SNPs. Table S9. Functional prioritisation. Table S10. miRNA-associated SNP candidates. Table S11. List of IMSGC data files referenced. [file 40246_2023_478_MOESM1_ESM.xlsx]

## Sheet: ST1
miRNA SNPs in summary statistics (314)
rs138552125
rs75966923
rs77717467
rs145735836
rs1289155976
rs139552439
rs74614893
rs117723462
rs75258105
rs150126516
rs138201016
rs76595065
rs111906529
rs117650137
rs62007025
rs78212770
rs76468441
rs191393746
rs74469188
rs74656628
rs111246591
rs1473845631
rs111691335
rs147145300
rs111756476
rs1473149510
rs76800617
rs78396863
rs75598818
rs74704964
rs1211957262
rs1429161025
rs8112431
rs78293125
rs147869275
rs138079376
rs147113488
rs74904371
rs1484495378
rs1185542740
rs1345247987
rs113258585
rs543313379
rs758947016
rs182859563
rs141002682
rs1271099915
rs116237969
rs78832554
rs1057144314
rs139319878
rs1317040303
rs1490350557
rs78831152
rs75715827
rs142342924
rs77639117
rs114318553
rs188573591
rs77549240
rs78541299
rs142414368
rs77055126
rs1281413186
rs1469496016
rs1178409606
rs1217987390
rs140379047
rs146528803
rs144949536
rs116213678
rs75102645
rs77651740
rs117428639
rs1480476539
rs782528466
rs76347846
rs750229612
rs370294447
rs1491054826
rs557076583
rs1180976471
rs138511229
rs200937027
rs200000155
rs188233723
rs986753713
rs10061133
rs10406069
rs10412196
rs10422347
rs10423365
rs10461441
rs1055070
rs1297126627
rs1077020
rs10878362
rs10934682
rs11014002
rs11020790
rs11032942
rs11048315
rs11176006
rs11237828
rs11259096
rs11614913
rs11651671
rs11713052
rs11907020
rs12197631
rs12233076
rs12314280
rs12402181
rs12456845
rs12473206
rs12549434
rs12625445
rs766108698
rs12625454
rs12708966
rs12780876
rs12801172
rs12803915
rs13186787
rs13299349
rs13447640
rs1414273
rs796168588
rs1439619
rs994003239
rs1514422
rs1683709
rs1688017
rs16958290
rs17022749
rs17091403
rs17111728
rs174561
rs767024562
rs17759989
rs17797090
rs17881225
rs1886009
rs1953090
rs2042253
rs2043556
rs2060455
rs775705993
rs2070960
rs2241347
rs2276448
rs2289030
rs2291418
rs1418777705
rs2292181
rs2292879
rs745814573
rs2368392
rs2368393
rs1400083683
rs1456171420
rs2427556
rs780081668
rs769579602
rs2648841
rs28477407
rs2854001
rs28645567
rs28655823
rs3112399
rs34115976
rs1301736112
rs34604519
rs757766193
rs34933499
rs35452137
rs356125
rs35613341
rs35650931
rs1197926682
rs35854553
rs367805
rs3734050
rs3745198
rs751314541
rs3745199
rs1184531457
rs404337
rs4112253
rs41274312
rs41280052
rs41291179
rs41292412
rs4285314
rs779984827
rs1420357197
rs45530340
rs4687672
rs4822739
rs4919510
rs521188
rs1247592906
rs550894
rs55671311
rs56013413
rs56061231
rs56088671
rs56148568
rs199539117
rs56195815
rs56239160
rs56292801
rs56310773
rs56312243
rs58353328
rs58450758
rs58605477
rs1464421051
rs58834075
rs1350681091
rs5996397
rs5997893
rs60308683
rs6062431
rs1230991982
rs6089780
rs6090019
rs61388742
rs61938575
rs1203323285
rs61992671
rs620301
rs756499916
rs780604079
rs779301571
rs62122269
rs755565821
rs62143301
rs62154973
rs62182086
rs62189534
rs62189535
rs62376935
rs6430498
rs6505162
rs6513496
rs6513497
rs653667
rs66507245
rs66683138
rs67042258
rs67106263
rs67182313
rs6726779
rs6771809
rs6787734
rs68035463
rs6841938
rs6997249
rs701214
rs71363366
rs71428439
rs760574970
rs71483240
rs1454559009
rs763698718
rs7207008
rs7210937
rs7227168
rs7235219
rs7247237
rs7247767
rs72502717
rs72631832
rs72810954
rs72812091
rs72855836
rs1294298482
rs112932356
rs72996752
rs73080647
rs7311975
rs73235381
rs150141473
rs374688256
rs184537764
rs752375469
rs73239138
rs73347569
rs73410309
rs7350542
rs1280345270
rs767570842
rs113626871
rs74085143
rs7500280
rs7522956
rs7709117
rs7769202
rs7896283
rs7911488
rs8054514
rs8078913
rs1487440797
rs8667
rs877722
rs897984
rs936581
rs1268593910
rs9607265
rs975947
rs9842591
rs9877402
rs9913045

## Sheet: ST2
RNA folding changes due to rs1414273 on MIR548AC
CEN Ref	CEN Var	Net CEN change	MEA Ref	MEA Var	Net MEA change	MFE Ref	MFE Var	Net MFE change
-73.1	-75.1	2	-80.5	-76.1	-4.4	-82.8	-82.2	-0.6

## Sheet: ST3
MIR6891 validated targets lost
Target	Site type		Target	Site type		Target	Site type
FAM9C	8mer		ABL2	6mer		ZNF512B	7mer+ (7mer-1a, 7mer-m8)
CENPM	8mer		AHCY	6mer		STX1B	7mer+ (7mer-1a, 7mer-m8)
PCDH17	8mer		ATP2B4	6mer		CRK	7mer+ (7mer-1a, 7mer-m8)
ATP2B4	8mer		C6orf223	6mer		SMAD2	7mer+ (7mer-1a, 7mer-m8)
CRK	8mer		CAMK2N1	6mer		DNAJA1	7mer+ (7mer-1a, 7mer-m8)
SLC6A20	8mer		CRK	6mer		LMAN1	7mer+ (7mer-1a, 7mer-m8)
SPA17	8mer		CTNNA3	6mer		PEX2	7mer+ (7mer-1a, 7mer-m8)
WASF2	8mer		DPH3	6mer		DUSP10	7mer+ (7mer-1a, 7mer-m8)
DUSP10	8mer		FAM9C	6mer		RBM25	7mer+ (7mer-1a, 7mer-m8)
RSPH4A	8mer		HLCS	6mer		RCOR1	7mer+ (7mer-1a, 7mer-m8)
PLA2G2C	8mer		HMGB1	6mer		ARID3B	7mer+ (7mer-1a, 7mer-m8)
GREM2	8mer		LMAN1	6mer		KCNN1	7mer+ (7mer-1a, 7mer-m8)
ATXN3	8mer		LTB4R2	6mer		TBC1D13	7mer+ (7mer-1a, 7mer-m8)
TRIM35	8mer		MED28	6mer		AHCY	7mer+ (7mer-1a, 7mer-m8)
LYRM7	8mer		MRPL37	6mer		TM4SF1	7mer+ (7mer-1a, 7mer-m8)
NPR1	8mer		NCR3LG1	6mer		CLTC	7mer+ (7mer-1a, 7mer-m8)
ATXN3L	8mer		NPR1	6mer		PARL	7mer+ (7mer-1a, 7mer-m8)
SZRD1	8mer		PCDH17	6mer		C6orf223	7mer+ (7mer-1a, 7mer-m8)
URM1	8mer		PEX2	6mer		SLX4	7mer+ (7mer-1a, 7mer-m8)
TBC1D13	8mer		PIWIL2	6mer		ZNF551	7mer+ (7mer-1a, 7mer-m8)
PGM3	8mer		PLA2G2C	6mer		PIWIL2	7mer+ (7mer-1a, 7mer-m8)
HLCS	8mer		RBM25	6mer		MED28	7mer+ (7mer-1a, 7mer-m8)
HMGB1	8mer		SHROOM4	6mer		FAM9C	7mer+ (7mer-1a, 7mer-m8)
CENPM	8mer		SLFN12	6mer		NCR3LG1	7mer+ (7mer-1a, 7mer-m8)
TTLL11	8mer		SLFN12L	6mer		DHX33	7mer+ (7mer-1a, 7mer-m8)
ERBB2	8mer		SMAD4	6mer		CXCL12	7mer+ (7mer-1a, 7mer-m8)
TMEM178B	8mer		TMEM178B	6mer		URM1	7mer+ (7mer-1a, 7mer-m8)
AKT3	8mer		TRIM35	6mer		SLFN12L	7mer+ (7mer-1a, 7mer-m8)
DAAM1	8mer		TTLL11	6mer		ZSCAN22	7mer+ (7mer-1a, 7mer-m8)
HMGCLL1	8mer		TXNL1	6mer		CENPM	7mer+ (7mer-1a, 7mer-m8)
SLFN12	8mer		URM1	6mer		ZSWIM9	7mer+ (7mer-1a, 7mer-m8)
VLDLR	8mer		ZNF512B	6mer		IGDCC3	7mer+ (7mer-1a, 7mer-m8)
ERBB2	8mer					TTLL11	7mer+ (7mer-1a, 7mer-m8)
						CAMK2N1	7mer+ (7mer-1a, 7mer-m8)
						SHROOM4	7mer+ (7mer-1a, 7mer-m8)
						TNFRSF1B	7mer+ (7mer-1a, 7mer-m8)
						PCDH17	7mer+ (7mer-1a, 7mer-m8)
						MAGEB4	7mer+ (7mer-1a, 7mer-m8)
						MCUR1	7mer+ (7mer-1a, 7mer-m8)
						VLDLR	7mer+ (7mer-1a, 7mer-m8)
						ABLIM1	7mer+ (7mer-1a, 7mer-m8)
						CDC23	7mer+ (7mer-1a, 7mer-m8)
						LRRC57	7mer+ (7mer-1a, 7mer-m8)
						SMAD4	7mer+ (7mer-1a, 7mer-m8)
						HMGB1	7mer+ (7mer-1a, 7mer-m8)
						SZRD1	7mer+ (7mer-1a, 7mer-m8)
						ERBB2	7mer+ (7mer-1a, 7mer-m8)
						MGAT5	7mer+ (7mer-1a, 7mer-m8)
						TNPO2	7mer+ (7mer-1a, 7mer-m8)
						PLA2G2C	7mer+ (7mer-1a, 7mer-m8)
						CTNNA3	7mer+ (7mer-1a, 7mer-m8)
						DPH3	7mer+ (7mer-1a, 7mer-m8)
						C3orf14	7mer+ (7mer-1a, 7mer-m8)
						ABL2	7mer+ (7mer-1a, 7mer-m8)
						WASF2	7mer+ (7mer-1a, 7mer-m8)
						ATXN3	7mer+ (7mer-1a, 7mer-m8)
						LIMA1	7mer+ (7mer-1a, 7mer-m8)
						TMEM178B	7mer+ (7mer-1a, 7mer-m8)
						MIDN	7mer+ (7mer-1a, 7mer-m8)

## Sheet: ST4
MIR6891 predicted targets lost
Target	Site type		Target	Site type		Target	Site type
CAMK2A	8mer		EHD4	6mer		AARS2	7mer+ (7mer-1a, 7mer-m8)
SCRN3	8mer		RAD51	6mer		AASDHPPT	7mer+ (7mer-1a, 7mer-m8)
SLCO3A1	8mer		SFT2D2	6mer		ABCA6	7mer+ (7mer-1a, 7mer-m8)
VTA1	8mer		PLA2R1	6mer		ABHD10	7mer+ (7mer-1a, 7mer-m8)
NKX3-1	8mer		TMED2	6mer		ABI2	7mer+ (7mer-1a, 7mer-m8)
TOGARAM2	8mer		RILPL2	6mer		ACAD8	7mer+ (7mer-1a, 7mer-m8)
IL6ST	8mer		PER2	6mer		ACP1	7mer+ (7mer-1a, 7mer-m8)
YARS2	8mer		GPR26	6mer		ADAM19	7mer+ (7mer-1a, 7mer-m8)
PYGO1	8mer		NPR3	6mer		ADAM28	7mer+ (7mer-1a, 7mer-m8)
UBE2W	8mer		FARSB	6mer		ADAMTS2	7mer+ (7mer-1a, 7mer-m8)
TRIAP1	8mer		NUBPL	6mer		ADAP1	7mer+ (7mer-1a, 7mer-m8)
ACTG2	8mer		TSR3	6mer		ADCY1	7mer+ (7mer-1a, 7mer-m8)
CLCN4	8mer		TBC1D12	6mer		ADCY9	7mer+ (7mer-1a, 7mer-m8)
TMLHE	8mer		MS4A3	6mer		ADD2	7mer+ (7mer-1a, 7mer-m8)
PTPN11	8mer		FAM184B	6mer		ADGRE1	7mer+ (7mer-1a, 7mer-m8)
DCUN1D4	8mer		TRIM23	6mer		AFAP1L1	7mer+ (7mer-1a, 7mer-m8)
NUAK1	8mer		NLRC5	6mer		AFF4	7mer+ (7mer-1a, 7mer-m8)
TRMT9B	8mer		VPS26B	6mer		AGFG2	7mer+ (7mer-1a, 7mer-m8)
PRDM9	8mer		COL5A3	6mer		AGXT2	7mer+ (7mer-1a, 7mer-m8)
TNFSF14	8mer		SLC22A9	6mer		AK9	7mer+ (7mer-1a, 7mer-m8)
TNRC18	8mer		PDCD4	6mer		AKAP8	7mer+ (7mer-1a, 7mer-m8)
TNFRSF11A	8mer		KIAA1755	6mer		ALDH2	7mer+ (7mer-1a, 7mer-m8)
PDXK	8mer		TAF1B	6mer		ALKBH4	7mer+ (7mer-1a, 7mer-m8)
TNS3	8mer		PITPNM2	6mer		AMMECR1L	7mer+ (7mer-1a, 7mer-m8)
WDR20	8mer		UBP1	6mer		AMN	7mer+ (7mer-1a, 7mer-m8)
ZNF621	8mer		EXOG	6mer		AMOTL2	7mer+ (7mer-1a, 7mer-m8)
APOA1	8mer		UHRF1BP1	6mer		ANAPC16	7mer+ (7mer-1a, 7mer-m8)
BMPR2	8mer		RBX1	6mer		ANK3	7mer+ (7mer-1a, 7mer-m8)
SRM	8mer		RUBCN	6mer		ANKRD44	7mer+ (7mer-1a, 7mer-m8)
AP5B1	8mer		OSBPL6	6mer		ANKRD52	7mer+ (7mer-1a, 7mer-m8)
TMEM163	8mer		NPFFR1	6mer		ANLN	7mer+ (7mer-1a, 7mer-m8)
USP9X	8mer		GJA1	6mer		ANO3	7mer+ (7mer-1a, 7mer-m8)
LINC01565	8mer		PLXNC1	6mer		AP1AR	7mer+ (7mer-1a, 7mer-m8)
CRIPT	8mer		USP5	6mer		AP1G1	7mer+ (7mer-1a, 7mer-m8)
PCCB	8mer		KCNK6	6mer		AP5M1	7mer+ (7mer-1a, 7mer-m8)
DDX54	8mer		CRBN	6mer		APC2	7mer+ (7mer-1a, 7mer-m8)
STK3	8mer		MARCHF6	6mer		APLP2	7mer+ (7mer-1a, 7mer-m8)
C21orf58	8mer		ATP1B4	6mer		APMAP	7mer+ (7mer-1a, 7mer-m8)
CLNK	8mer		CPD	6mer		APOB	7mer+ (7mer-1a, 7mer-m8)
NUTM2A	8mer		AJUBA	6mer		APPBP2	7mer+ (7mer-1a, 7mer-m8)
ZNF175	8mer		AK9	6mer		AQR	7mer+ (7mer-1a, 7mer-m8)
TIMELESS	8mer		GINS4	6mer		ARF3	7mer+ (7mer-1a, 7mer-m8)
DST	8mer		FASTKD2	6mer		ARFGEF3	7mer+ (7mer-1a, 7mer-m8)
OPA3	8mer		GAB1	6mer		ARFIP2	7mer+ (7mer-1a, 7mer-m8)
SLC39A11	8mer		IFNAR1	6mer		ARHGAP20	7mer+ (7mer-1a, 7mer-m8)
VPS37D	8mer		MED21	6mer		ARHGEF17	7mer+ (7mer-1a, 7mer-m8)
WFDC13	8mer		TMPRSS11D	6mer		ARHGEF3	7mer+ (7mer-1a, 7mer-m8)
APP	8mer		RRN3	6mer		ARL14EP	7mer+ (7mer-1a, 7mer-m8)
LSM10	8mer		TEX2	6mer		ARL5A	7mer+ (7mer-1a, 7mer-m8)
CAV2	8mer		PAG1	6mer		ARMH4	7mer+ (7mer-1a, 7mer-m8)
DLGAP3	8mer		TLX2	6mer		ARPC2	7mer+ (7mer-1a, 7mer-m8)
SRPX2	8mer		CENPC	6mer		ART4	7mer+ (7mer-1a, 7mer-m8)
PLXNA4	8mer		MUL1	6mer		ASB1	7mer+ (7mer-1a, 7mer-m8)
ELOF1	8mer		TNN	6mer		ASB5	7mer+ (7mer-1a, 7mer-m8)
GLYCTK	8mer		CYTH4	6mer		ATIC	7mer+ (7mer-1a, 7mer-m8)
FAM83F	8mer		ATP5F1E	6mer		ATP1B4	7mer+ (7mer-1a, 7mer-m8)
CMTM1	8mer		DUSP3	6mer		ATP5F1E	7mer+ (7mer-1a, 7mer-m8)
MCM9	8mer		SLC16A7	6mer		ATP5MC3	7mer+ (7mer-1a, 7mer-m8)
CAVIN4	8mer		STMN2	6mer		ATP6V0D1	7mer+ (7mer-1a, 7mer-m8)
SLC34A2	8mer		SH3GL1	6mer		ATP8B4	7mer+ (7mer-1a, 7mer-m8)
NCF4	8mer		RBMS2	6mer		ATPSCKMT	7mer+ (7mer-1a, 7mer-m8)
DEPDC1	8mer		EIF2AK2	6mer		ATXN1	7mer+ (7mer-1a, 7mer-m8)
ZDHHC3	8mer		ADAMTS1	6mer		B4GALT7	7mer+ (7mer-1a, 7mer-m8)
TMEM175	8mer		HSD17B12	6mer		BAAT	7mer+ (7mer-1a, 7mer-m8)
ADCY1	8mer		GPRC5A	6mer		BACH2	7mer+ (7mer-1a, 7mer-m8)
LY6G5B	8mer		IMP4	6mer		BARD1	7mer+ (7mer-1a, 7mer-m8)
ZNF546	8mer		ZDHHC5	6mer		BATF2	7mer+ (7mer-1a, 7mer-m8)
FAM120AOS	8mer		FAM149B1	6mer		BCL2L2	7mer+ (7mer-1a, 7mer-m8)
LRRC20	8mer		ALPK3	6mer		BCL3	7mer+ (7mer-1a, 7mer-m8)
MSRB2	8mer		USP14	6mer		BEAN1	7mer+ (7mer-1a, 7mer-m8)
CAPRIN1	8mer		OIP5	6mer		BEST3	7mer+ (7mer-1a, 7mer-m8)
SDC3	8mer		TSPAN3	6mer		BMPER	7mer+ (7mer-1a, 7mer-m8)
GPC4	8mer		MAPK8IP3	6mer		BRD4	7mer+ (7mer-1a, 7mer-m8)
CASP16P	8mer		BLOC1S6	6mer		BRF2	7mer+ (7mer-1a, 7mer-m8)
EHF	8mer		ATAD2B	6mer		BRMS1L	7mer+ (7mer-1a, 7mer-m8)
HNF4A	8mer		RBSN	6mer		BTBD11	7mer+ (7mer-1a, 7mer-m8)
SLC25A25	8mer		TXNL4A	6mer		BTBD7	7mer+ (7mer-1a, 7mer-m8)
HEG1	8mer		STARD8	6mer		BTG2	7mer+ (7mer-1a, 7mer-m8)
SCN8A	8mer		SORD	6mer		BTN3A1	7mer+ (7mer-1a, 7mer-m8)
ANKRD50	8mer		CDK13	6mer		C11orf58	7mer+ (7mer-1a, 7mer-m8)
SOGA1	8mer		UBE2F	6mer		C14orf93	7mer+ (7mer-1a, 7mer-m8)
ZNRF3	8mer		CACNA1D	6mer		C1GALT1	7mer+ (7mer-1a, 7mer-m8)
ZNF431	8mer		CXCL13	6mer		C1orf21	7mer+ (7mer-1a, 7mer-m8)
ULBP1	8mer		PDK1	6mer		C1orf216	7mer+ (7mer-1a, 7mer-m8)
RBFOX2	8mer		UBE2B	6mer		C1QL3	7mer+ (7mer-1a, 7mer-m8)
DCP2	8mer		NUP155	6mer		C1RL	7mer+ (7mer-1a, 7mer-m8)
TBC1D25	8mer		MRS2	6mer		C2orf83	7mer+ (7mer-1a, 7mer-m8)
SEC16A	8mer		RHCG	6mer		C4orf33	7mer+ (7mer-1a, 7mer-m8)
SLC6A7	8mer		SPIB	6mer		C8orf58	7mer+ (7mer-1a, 7mer-m8)
FAM216B	8mer		HAUS3	6mer		CAB39	7mer+ (7mer-1a, 7mer-m8)
ATPSCKMT	8mer		SNRPD3	6mer		CACNA1D	7mer+ (7mer-1a, 7mer-m8)
ZFP62	8mer		WNT7A	6mer		CACNB3	7mer+ (7mer-1a, 7mer-m8)
EHD2	8mer		FKBP15	6mer		CACNG6	7mer+ (7mer-1a, 7mer-m8)
KLHDC8A	8mer		PDGFRA	6mer		CACNG8	7mer+ (7mer-1a, 7mer-m8)
CHRAC1	8mer		TNFSF8	6mer		CAMKV	7mer+ (7mer-1a, 7mer-m8)
PAK5	8mer		MREG	6mer		CAPZB	7mer+ (7mer-1a, 7mer-m8)
GAS2L3	8mer		SLC35E2A	6mer		CASP10	7mer+ (7mer-1a, 7mer-m8)
EEF2KMT	8mer		STBD1	6mer		CBFB	7mer+ (7mer-1a, 7mer-m8)
PPP2R2C	8mer		MLPH	6mer		CBL	7mer+ (7mer-1a, 7mer-m8)
P2RY2	8mer		ARFGAP3	6mer		CBX5	7mer+ (7mer-1a, 7mer-m8)
ANKH	8mer		TRIP13	6mer		CCDC127	7mer+ (7mer-1a, 7mer-m8)
MRPL2	8mer		PALLD	6mer		CCDC33	7mer+ (7mer-1a, 7mer-m8)
UBXN4	8mer		GEMIN6	6mer		CCDC59	7mer+ (7mer-1a, 7mer-m8)
ANGPT2	8mer		AQR	6mer		CCDC80	7mer+ (7mer-1a, 7mer-m8)
PIK3CB	8mer		CBL	6mer		CCL1	7mer+ (7mer-1a, 7mer-m8)
LINC01559	8mer		C2orf49	6mer		CCL24	7mer+ (7mer-1a, 7mer-m8)
THEG	8mer		HTR2C	6mer		CCN3	7mer+ (7mer-1a, 7mer-m8)
DIO1	8mer		FAHD2A	6mer		CCN4	7mer+ (7mer-1a, 7mer-m8)
ERCC6L2	8mer		GHSR	6mer		CCNB1	7mer+ (7mer-1a, 7mer-m8)
SYTL4	8mer		IQGAP2	6mer		CCND2	7mer+ (7mer-1a, 7mer-m8)
IQGAP2	8mer		SCO1	6mer		CCNO	7mer+ (7mer-1a, 7mer-m8)
FBXL4	8mer		MOCS3	6mer		CCNT2	7mer+ (7mer-1a, 7mer-m8)
TGFBR1	8mer		TMEM47	6mer		CCR1	7mer+ (7mer-1a, 7mer-m8)
PXN	8mer		SUB1	6mer		CCR5	7mer+ (7mer-1a, 7mer-m8)
SERPINE1	8mer		GID4	6mer		CD180	7mer+ (7mer-1a, 7mer-m8)
SNTN	8mer		NXPH2	6mer		CD27	7mer+ (7mer-1a, 7mer-m8)
ARHGEF37	8mer		CCDC80	6mer		CD38	7mer+ (7mer-1a, 7mer-m8)
STARD13	8mer		MARCHF1	6mer		CD44	7mer+ (7mer-1a, 7mer-m8)
RPL27A	8mer		CDK2	6mer		CD69	7mer+ (7mer-1a, 7mer-m8)
NR1D2	8mer		CRISPLD2	6mer		CDC7	7mer+ (7mer-1a, 7mer-m8)
NOTCH2	8mer		PRR11	6mer		CDCA5	7mer+ (7mer-1a, 7mer-m8)
PRECSIT	8mer		OLFM2	6mer		CDK2	7mer+ (7mer-1a, 7mer-m8)
IL4R	8mer		PTCD3	6mer		CDKN2B	7mer+ (7mer-1a, 7mer-m8)
MYO16	8mer		NDST1	6mer		CDV3	7mer+ (7mer-1a, 7mer-m8)
RNF148	8mer		BTAF1	6mer		CEACAM5	7mer+ (7mer-1a, 7mer-m8)
HMGXB4	8mer		ABCB7	6mer		CEACAM7	7mer+ (7mer-1a, 7mer-m8)
TFCP2L1	8mer		EGFR	6mer		CEACAM8	7mer+ (7mer-1a, 7mer-m8)
NAP1L6P	8mer		SEMA7A	6mer		CEBPG	7mer+ (7mer-1a, 7mer-m8)
MAPK9	8mer		BARD1	6mer		CEMIP	7mer+ (7mer-1a, 7mer-m8)
SLC15A1	8mer		RNF165	6mer		CENPU	7mer+ (7mer-1a, 7mer-m8)
SPICE1	8mer		MARCHF4	6mer		CEP126	7mer+ (7mer-1a, 7mer-m8)
SFMBT2	8mer		RHBDL3	6mer		CEP128	7mer+ (7mer-1a, 7mer-m8)
NFASC	8mer		CACNG4	6mer		CEP41	7mer+ (7mer-1a, 7mer-m8)
ATG4A	8mer		SF3A1	6mer		CERS3	7mer+ (7mer-1a, 7mer-m8)
ZNF283	8mer		LONP2	6mer		CFAP20	7mer+ (7mer-1a, 7mer-m8)
IFT122	8mer		SLC6A11	6mer		CFAP418	7mer+ (7mer-1a, 7mer-m8)
SLC6A12	8mer		TM4SF5	6mer		CFAP65	7mer+ (7mer-1a, 7mer-m8)
TPST2	8mer		PLBD2	6mer		CFAP91	7mer+ (7mer-1a, 7mer-m8)
HERC4	8mer		NECTIN2	6mer		CFAP92	7mer+ (7mer-1a, 7mer-m8)
MAN2A2	8mer		NOX5	6mer		CHKA	7mer+ (7mer-1a, 7mer-m8)
NOX5	8mer		MGRN1	6mer		CHMP3	7mer+ (7mer-1a, 7mer-m8)
KLHL36	8mer		KLB	6mer		CHRNB4	7mer+ (7mer-1a, 7mer-m8)
SOX30	8mer		HES6	6mer		CHST12	7mer+ (7mer-1a, 7mer-m8)
ARHGEF7	8mer		G2E3	6mer		CHSY1	7mer+ (7mer-1a, 7mer-m8)
CHRDL1	8mer		PLGRKT	6mer		CISD2	7mer+ (7mer-1a, 7mer-m8)
MAN1A2	8mer		THBS1	6mer		CLDN1	7mer+ (7mer-1a, 7mer-m8)
CYB5D1	8mer		ADGRG6	6mer		CLDN11	7mer+ (7mer-1a, 7mer-m8)
IFNLR1	8mer		SMARCC1	6mer		CLDN12	7mer+ (7mer-1a, 7mer-m8)
SELPLG	8mer		ITGAX	6mer		CLEC2D	7mer+ (7mer-1a, 7mer-m8)
UQCRQ	8mer		USP12	6mer		CLEC4D	7mer+ (7mer-1a, 7mer-m8)
XRCC5	8mer		UBASH3B	6mer		CLMN	7mer+ (7mer-1a, 7mer-m8)
BUB3	8mer		EIF5	6mer		CLPP	7mer+ (7mer-1a, 7mer-m8)
RNF207	8mer		TMEM117	6mer		CLRN1	7mer+ (7mer-1a, 7mer-m8)
DPYSL5	8mer		PRAMEF4	6mer		CLVS2	7mer+ (7mer-1a, 7mer-m8)
RNFT2	8mer		PEX5	6mer		CNIH3	7mer+ (7mer-1a, 7mer-m8)
CFAP44	8mer		MYL10	6mer		CNTNAP1	7mer+ (7mer-1a, 7mer-m8)
FAP	8mer		PTGIS	6mer		CNTNAP3B	7mer+ (7mer-1a, 7mer-m8)
UNC13A	8mer		ZSCAN1	6mer		COL22A1	7mer+ (7mer-1a, 7mer-m8)
PRELID2	8mer		PPARGC1A	6mer		COMMD10	7mer+ (7mer-1a, 7mer-m8)
MUCL3	8mer		KPNA3	6mer		CORO2B	7mer+ (7mer-1a, 7mer-m8)
TADA2B	8mer		LIX1	6mer		CREBBP	7mer+ (7mer-1a, 7mer-m8)
DENND1A	8mer		RBP2	6mer		CRIM1	7mer+ (7mer-1a, 7mer-m8)
DAP3	8mer		LNPEP	6mer		CRISPLD2	7mer+ (7mer-1a, 7mer-m8)
GPR55	8mer		CDADC1	6mer		CRTAM	7mer+ (7mer-1a, 7mer-m8)
ZNF585A	8mer		BAG4	6mer		CSK	7mer+ (7mer-1a, 7mer-m8)
MAU2	8mer		ATF7IP	6mer		CSTF1	7mer+ (7mer-1a, 7mer-m8)
DCAF4L1	8mer		AGXT2	6mer		CTDP1	7mer+ (7mer-1a, 7mer-m8)
ZNF445	8mer		GGTLC1	6mer		CTIF	7mer+ (7mer-1a, 7mer-m8)
ZNF397	8mer		ADAMTSL3	6mer		CTNS	7mer+ (7mer-1a, 7mer-m8)
UGDH	8mer		CYSLTR2	6mer		CTSD	7mer+ (7mer-1a, 7mer-m8)
ILRUN	8mer		HSPA12B	6mer		CTSV	7mer+ (7mer-1a, 7mer-m8)
FN1	8mer		SLC17A1	6mer		CXADR	7mer+ (7mer-1a, 7mer-m8)
GASK1B	8mer		CCR7	6mer		CXCL6	7mer+ (7mer-1a, 7mer-m8)
SYF2	8mer		UGT3A1	6mer		CYYR1	7mer+ (7mer-1a, 7mer-m8)
CNR2	8mer		CLNK	6mer		DAP	7mer+ (7mer-1a, 7mer-m8)
ZNF485	8mer		GDF6	6mer		DCLK1	7mer+ (7mer-1a, 7mer-m8)
RORC	8mer		MARCHF9	6mer		DCPS	7mer+ (7mer-1a, 7mer-m8)
NOSTRIN	8mer		VMP1	6mer		DCTN5	7mer+ (7mer-1a, 7mer-m8)
TMA16	8mer		IDI2	6mer		DCUN1D5	7mer+ (7mer-1a, 7mer-m8)
PDGFA	8mer		DDX25	6mer		DDX55	7mer+ (7mer-1a, 7mer-m8)
NIPAL4	8mer		PSMB1	6mer		DENND2A	7mer+ (7mer-1a, 7mer-m8)
KIAA1755	8mer		TUT4	6mer		DEPP1	7mer+ (7mer-1a, 7mer-m8)
G3BP1	8mer		SLC35F5	6mer		DEPTOR	7mer+ (7mer-1a, 7mer-m8)
ADGRF1	8mer		AKAP11	6mer		DERL2	7mer+ (7mer-1a, 7mer-m8)
THY1	8mer		MAGEA4	6mer		DESI1	7mer+ (7mer-1a, 7mer-m8)
C9orf85	8mer		ZNF500	6mer		DESI2	7mer+ (7mer-1a, 7mer-m8)
SIN3A	8mer		ESCO1	6mer		DGCR6L	7mer+ (7mer-1a, 7mer-m8)
MELK	8mer		MNAT1	6mer		DGKD	7mer+ (7mer-1a, 7mer-m8)
DERL2	8mer		NDUFS1	6mer		DGKG	7mer+ (7mer-1a, 7mer-m8)
GDNF	8mer		JPT2	6mer		DGKH	7mer+ (7mer-1a, 7mer-m8)
NEMP2	8mer		RBL2	6mer		DHRS12	7mer+ (7mer-1a, 7mer-m8)
COA1	8mer		APOC3	6mer		DIMT1	7mer+ (7mer-1a, 7mer-m8)
NWD1	8mer		XRCC1	6mer		DIP2B	7mer+ (7mer-1a, 7mer-m8)
C5orf63	8mer		PLA2G15	6mer		DIS3L2	7mer+ (7mer-1a, 7mer-m8)
GRB7	8mer		UGT2A3	6mer		DNAAF8	7mer+ (7mer-1a, 7mer-m8)
EFCAB2	8mer		LDAH	6mer		DNAJB6	7mer+ (7mer-1a, 7mer-m8)
DMXL1	8mer		MOB4	6mer		DNAJC10	7mer+ (7mer-1a, 7mer-m8)
USE1	8mer		CAMK4	6mer		DNAJC12	7mer+ (7mer-1a, 7mer-m8)
TNFRSF10D	8mer		MYL9	6mer		DNAJC27	7mer+ (7mer-1a, 7mer-m8)
CTH	8mer		SNX3	6mer		DPYSL5	7mer+ (7mer-1a, 7mer-m8)
FTO	8mer		GOT2	6mer		DSG1	7mer+ (7mer-1a, 7mer-m8)
DNAJC16	8mer		CDC7	6mer		DTX4	7mer+ (7mer-1a, 7mer-m8)
APOOL	8mer		DLG3	6mer		DUSP1	7mer+ (7mer-1a, 7mer-m8)
TATDN3	8mer		CDKAL1	6mer		DUSP16	7mer+ (7mer-1a, 7mer-m8)
TIGAR	8mer		DOCK5	6mer		EBPL	7mer+ (7mer-1a, 7mer-m8)
GSX2	8mer		VPS50	6mer		EEF1AKMT3	7mer+ (7mer-1a, 7mer-m8)
KIF5A	8mer		PRPF38A	6mer		EGFR	7mer+ (7mer-1a, 7mer-m8)
PRR5L	8mer		GRK7	6mer		EHF	7mer+ (7mer-1a, 7mer-m8)
GBP2	8mer		COX7C	6mer		EIF2AK2	7mer+ (7mer-1a, 7mer-m8)
ABHD17A	8mer		GGCT	6mer		EIF2S1	7mer+ (7mer-1a, 7mer-m8)
CHMP1B	8mer		FKTN	6mer		EIF2S3	7mer+ (7mer-1a, 7mer-m8)
ISCU	8mer		KRAS	6mer		EIF3J	7mer+ (7mer-1a, 7mer-m8)
VEGFD	8mer		GRM1	6mer		ELF5	7mer+ (7mer-1a, 7mer-m8)
RANBP3	8mer		ENPEP	6mer		ELK1	7mer+ (7mer-1a, 7mer-m8)
MACC1	8mer		DCUN1D5	6mer		ELL2	7mer+ (7mer-1a, 7mer-m8)
RRM2	8mer		SRRM4	6mer		ELMO2	7mer+ (7mer-1a, 7mer-m8)
GRAMD2A	8mer		LILRA2	6mer		EML1	7mer+ (7mer-1a, 7mer-m8)
VAT1L	8mer		GMCL1	6mer		EMP1	7mer+ (7mer-1a, 7mer-m8)
TUBB6	8mer		GUF1	6mer		EMX1	7mer+ (7mer-1a, 7mer-m8)
NUF2	8mer		RAB2A	6mer		ENDOD1	7mer+ (7mer-1a, 7mer-m8)
SYT9	8mer		PELO	6mer		ENSA	7mer+ (7mer-1a, 7mer-m8)
CYB5R4	8mer		MEP1A	6mer		EPB41L5	7mer+ (7mer-1a, 7mer-m8)
EBF3	8mer		RPN2	6mer		EPHA4	7mer+ (7mer-1a, 7mer-m8)
RNMT	8mer		AMIGO2	6mer		EPHA8	7mer+ (7mer-1a, 7mer-m8)
MYO5A	8mer		PDGFRB	6mer		EPN1	7mer+ (7mer-1a, 7mer-m8)
RNF130	8mer		SNX19	6mer		ERC2	7mer+ (7mer-1a, 7mer-m8)
MAP2K4	8mer		ADAM10	6mer		ERCC1	7mer+ (7mer-1a, 7mer-m8)
SLC30A7	8mer		FEM1A	6mer		ESS2	7mer+ (7mer-1a, 7mer-m8)
AMOT	8mer		PIGV	6mer		EXOC6B	7mer+ (7mer-1a, 7mer-m8)
GATD3	8mer		NOP53	6mer		EXOSC7	7mer+ (7mer-1a, 7mer-m8)
ABCC3	8mer		BCAP29	6mer		EXTL3	7mer+ (7mer-1a, 7mer-m8)
AMZ1	8mer		TRIB2	6mer		F2RL1	7mer+ (7mer-1a, 7mer-m8)
LZTS1	8mer		BAAT	6mer		FA2H	7mer+ (7mer-1a, 7mer-m8)
PIK3R3	8mer		GPC1	6mer		FADS2	7mer+ (7mer-1a, 7mer-m8)
SERPINH1	8mer		CPNE7	6mer		FAHD2A	7mer+ (7mer-1a, 7mer-m8)
ZNF197	8mer		AGPAT5	6mer		FAM168A	7mer+ (7mer-1a, 7mer-m8)
AKAP17A	8mer		RCN1	6mer		FAM177A1	7mer+ (7mer-1a, 7mer-m8)
TRABD2B	8mer		NDUFC2	6mer		FAM184B	7mer+ (7mer-1a, 7mer-m8)
GAD2	8mer		PSMF1	6mer		FAM83A	7mer+ (7mer-1a, 7mer-m8)
ZNF225	8mer		MAN2B2	6mer		FAM83E	7mer+ (7mer-1a, 7mer-m8)
MRO	8mer		DGKH	6mer		FAM98A	7mer+ (7mer-1a, 7mer-m8)
OR5C1	8mer		SORCS1	6mer		FANCC	7mer+ (7mer-1a, 7mer-m8)
CLIP4	8mer		RPS6KB1	6mer		FARSB	7mer+ (7mer-1a, 7mer-m8)
CYP11B2	8mer		DAP	6mer		FASTKD2	7mer+ (7mer-1a, 7mer-m8)
DENND4A	8mer		LDAF1	6mer		FECH	7mer+ (7mer-1a, 7mer-m8)
MRS2	8mer		POMT2	6mer		FEM1C	7mer+ (7mer-1a, 7mer-m8)
CORO7	8mer		PPM1H	6mer		FGF18	7mer+ (7mer-1a, 7mer-m8)
NPTXR	8mer		N4BP1	6mer		FGFRL1	7mer+ (7mer-1a, 7mer-m8)
LIMD1	8mer		CHRND	6mer		FIG4	7mer+ (7mer-1a, 7mer-m8)
ZBTB8B	8mer		C21orf91	6mer		FKBP14	7mer+ (7mer-1a, 7mer-m8)
TGFBI	8mer		DENND2A	6mer		FKBP15	7mer+ (7mer-1a, 7mer-m8)
NAA25	8mer		AAGAB	6mer		FKBP4	7mer+ (7mer-1a, 7mer-m8)
KCTD16	8mer		SAA2	6mer		FLT1	7mer+ (7mer-1a, 7mer-m8)
CYP27A1	8mer		PCDHB15	6mer		FN3KRP	7mer+ (7mer-1a, 7mer-m8)
SLC8A3	8mer		IL22RA1	6mer		FNBP1L	7mer+ (7mer-1a, 7mer-m8)
LINC01118	8mer		MFSD9	6mer		FNBP4	7mer+ (7mer-1a, 7mer-m8)
RELB	8mer		ALDH8A1	6mer		FOXJ2	7mer+ (7mer-1a, 7mer-m8)
DENND2A	8mer		RBP1	6mer		FREM2	7mer+ (7mer-1a, 7mer-m8)
AR	8mer		RALGAPA2	6mer		FRG1BP	7mer+ (7mer-1a, 7mer-m8)
MED16	8mer		SLCO1B3	6mer		FRRS1	7mer+ (7mer-1a, 7mer-m8)
REG4	8mer		TFEC	6mer		FRZB	7mer+ (7mer-1a, 7mer-m8)
DSC1	8mer		NT5C1A	6mer		FSCN3	7mer+ (7mer-1a, 7mer-m8)
NRSN2	8mer		GLP2R	6mer		FST	7mer+ (7mer-1a, 7mer-m8)
STRC	8mer		NKD2	6mer		FSTL4	7mer+ (7mer-1a, 7mer-m8)
HSDL2	8mer		ZNF132	6mer		FUT9	7mer+ (7mer-1a, 7mer-m8)
NFATC3	8mer		DNAJB6	6mer		FYTTD1	7mer+ (7mer-1a, 7mer-m8)
ANGPTL7	8mer		FSTL3	6mer		G6PC1	7mer+ (7mer-1a, 7mer-m8)
BTG1	8mer		HSP90AA1	6mer		GABBR2	7mer+ (7mer-1a, 7mer-m8)
AIG1	8mer		THAP3	6mer		GABRB1	7mer+ (7mer-1a, 7mer-m8)
ID4	8mer		THAP1	6mer		GABRG1	7mer+ (7mer-1a, 7mer-m8)
RBBP4	8mer		TRPV5	6mer		GALNT10	7mer+ (7mer-1a, 7mer-m8)
CDKN2B	8mer		HOXA2	6mer		GALNT5	7mer+ (7mer-1a, 7mer-m8)
TRIM44	8mer		FER	6mer		GALNT8	7mer+ (7mer-1a, 7mer-m8)
BRMS1L	8mer		PAPOLA	6mer		GAS8	7mer+ (7mer-1a, 7mer-m8)
HSD11B1L	8mer		PCDHAC1	6mer		GATA6	7mer+ (7mer-1a, 7mer-m8)
PHKA2	8mer		SLC7A6OS	6mer		GDF6	7mer+ (7mer-1a, 7mer-m8)
GUCD1	8mer		RRM2B	6mer		GEMIN6	7mer+ (7mer-1a, 7mer-m8)
NRG1	8mer		FOXF1	6mer		GFAP	7mer+ (7mer-1a, 7mer-m8)
TFPI2	8mer		EPHA1	6mer		GFER	7mer+ (7mer-1a, 7mer-m8)
APPL1	8mer		PPP1R15A	6mer		GFRA3	7mer+ (7mer-1a, 7mer-m8)
GNGT1	8mer		CLN6	6mer		GHR	7mer+ (7mer-1a, 7mer-m8)
WDFY1	8mer		FRMD1	6mer		GINS2	7mer+ (7mer-1a, 7mer-m8)
ABHD14A-ACY1	8mer		CACNG3	6mer		GLCCI1	7mer+ (7mer-1a, 7mer-m8)
SNX21	8mer		LNPK	6mer		GLP2R	7mer+ (7mer-1a, 7mer-m8)
BECN1	8mer		PNPLA3	6mer		GLRA3	7mer+ (7mer-1a, 7mer-m8)
WDR31	8mer		RPIA	6mer		GLT1D1	7mer+ (7mer-1a, 7mer-m8)
LARP1	8mer		HTRA2	6mer		GMPR	7mer+ (7mer-1a, 7mer-m8)
KCND1	8mer		KATNBL1	6mer		GPATCH2L	7mer+ (7mer-1a, 7mer-m8)
ZNF395	8mer		MMP16	6mer		GPC1	7mer+ (7mer-1a, 7mer-m8)
FAM43B	8mer		SYS1	6mer		GPC2	7mer+ (7mer-1a, 7mer-m8)
RASL10A	8mer		WWC1	6mer		GPD1	7mer+ (7mer-1a, 7mer-m8)
CAMKV	8mer		SCG3	6mer		GPD1L	7mer+ (7mer-1a, 7mer-m8)
INTS2	8mer		CHRM3	6mer		GPLD1	7mer+ (7mer-1a, 7mer-m8)
TMEM181	8mer		HIKESHI	6mer		GPNMB	7mer+ (7mer-1a, 7mer-m8)
PPP1R3E	8mer		UBE2S	6mer		GPR176	7mer+ (7mer-1a, 7mer-m8)
ZFY	8mer		SKA1	6mer		GPR26	7mer+ (7mer-1a, 7mer-m8)
KIF6	8mer		DSG3	6mer		GPR83	7mer+ (7mer-1a, 7mer-m8)
RHOBTB2	8mer		ADAM28	6mer		GPRC5A	7mer+ (7mer-1a, 7mer-m8)
KCNQ3	8mer		TRIM45	6mer		GPX8	7mer+ (7mer-1a, 7mer-m8)
PPM1M	8mer		SLC30A9	6mer		GRIA1	7mer+ (7mer-1a, 7mer-m8)
NQO2	8mer		TRAF4	6mer		GRIA2	7mer+ (7mer-1a, 7mer-m8)
MIPOL1	8mer		GALC	6mer		GRSF1	7mer+ (7mer-1a, 7mer-m8)
GADL1	8mer		FNTB	6mer		GRWD1	7mer+ (7mer-1a, 7mer-m8)
VSIG10	8mer		BMP6	6mer		GSR	7mer+ (7mer-1a, 7mer-m8)
ITSN1	8mer		IPO8	6mer		GYS2	7mer+ (7mer-1a, 7mer-m8)
SH3GLB1	8mer		C17orf64	6mer		H2AZ2	7mer+ (7mer-1a, 7mer-m8)
PGGHG	8mer		STRN	6mer		HAPLN4	7mer+ (7mer-1a, 7mer-m8)
NEIL2	8mer		CEP76	6mer		HCFC2	7mer+ (7mer-1a, 7mer-m8)
RSF1	8mer		L2HGDH	6mer		HCN4	7mer+ (7mer-1a, 7mer-m8)
SPATA6L	8mer		DIS3L2	6mer		HELLS	7mer+ (7mer-1a, 7mer-m8)
MTRNR2L13	8mer		COX10	6mer		HEMK1	7mer+ (7mer-1a, 7mer-m8)
DUSP22	8mer		TTR	6mer		HEPACAM	7mer+ (7mer-1a, 7mer-m8)
SRPK1	8mer		UCN2	6mer		HIF1AN	7mer+ (7mer-1a, 7mer-m8)
NT5C2	8mer		CHD5	6mer		HINT3	7mer+ (7mer-1a, 7mer-m8)
BBS4	8mer		CBX7	6mer		HLF	7mer+ (7mer-1a, 7mer-m8)
SLC36A2	8mer		SMG9	6mer		HMGCR	7mer+ (7mer-1a, 7mer-m8)
SAP30L	8mer		GPR65	6mer		HNF1A	7mer+ (7mer-1a, 7mer-m8)
SEPTIN4	8mer		ZCCHC14	6mer		HNRNPUL2	7mer+ (7mer-1a, 7mer-m8)
FOXK1	8mer		SSR1	6mer		HOXB13	7mer+ (7mer-1a, 7mer-m8)
SNRPB2	8mer		EXOC6B	6mer		HOXD3	7mer+ (7mer-1a, 7mer-m8)
STARD5	8mer		GLRA3	6mer		HRH4	7mer+ (7mer-1a, 7mer-m8)
SAMD4A	8mer		RAB15	6mer		HSD17B12	7mer+ (7mer-1a, 7mer-m8)
TCP11L2	8mer		SLC2A12	6mer		HSPA13	7mer+ (7mer-1a, 7mer-m8)
VGLL2	8mer		ZNF117	6mer		HSPB3	7mer+ (7mer-1a, 7mer-m8)
MAP2	8mer		HAUS2	6mer		HTR2B	7mer+ (7mer-1a, 7mer-m8)
RNF157	8mer		SLIT1	6mer		HTR5A	7mer+ (7mer-1a, 7mer-m8)
ZNF333	8mer		PDE11A	6mer		HUNK	7mer+ (7mer-1a, 7mer-m8)
NAMPT	8mer		SNX1	6mer		HYDIN	7mer+ (7mer-1a, 7mer-m8)
MGST3	8mer		CCND2	6mer		IBSP	7mer+ (7mer-1a, 7mer-m8)
MPZL3	8mer		N4BP2	6mer		ICAM1	7mer+ (7mer-1a, 7mer-m8)
ZNF880	8mer		PDF	6mer		IFNAR1	7mer+ (7mer-1a, 7mer-m8)
MAB21L3	8mer		TMEM63B	6mer		IGF2BP2-AS1	7mer+ (7mer-1a, 7mer-m8)
LGI2	8mer		PCNX2	6mer		IGFBP4	7mer+ (7mer-1a, 7mer-m8)
SHISA9	8mer		GALNT1	6mer		IGHMBP2	7mer+ (7mer-1a, 7mer-m8)
PXMP4	8mer		CDH6	6mer		IL10RA	7mer+ (7mer-1a, 7mer-m8)
ATRNL1	8mer		SRRD	6mer		IL10RB	7mer+ (7mer-1a, 7mer-m8)
TLE4	8mer		CNTNAP3B	6mer		IL12B	7mer+ (7mer-1a, 7mer-m8)
LSM8	8mer		LIMD2	6mer		IL12RB2	7mer+ (7mer-1a, 7mer-m8)
AHSG	8mer		MRPS10	6mer		IL1RL2	7mer+ (7mer-1a, 7mer-m8)
GMPS	8mer		HOXD11	6mer		IL36B	7mer+ (7mer-1a, 7mer-m8)
HES4	8mer		GADD45G	6mer		IMMT	7mer+ (7mer-1a, 7mer-m8)
RNF144B	8mer		HPX	6mer		IMP4	7mer+ (7mer-1a, 7mer-m8)
DGAT2	8mer		APOB	6mer		IMPG2	7mer+ (7mer-1a, 7mer-m8)
MIIP	8mer		TGDS	6mer		INHBB	7mer+ (7mer-1a, 7mer-m8)
NRG2	8mer		SMURF2	6mer		IPPK	7mer+ (7mer-1a, 7mer-m8)
NAA11	8mer		EIF3J	6mer		IRF1	7mer+ (7mer-1a, 7mer-m8)
POLR3H	8mer		TXK	6mer		ISCA2	7mer+ (7mer-1a, 7mer-m8)
PPP6C	8mer		STAT3	6mer		ISL2	7mer+ (7mer-1a, 7mer-m8)
FOSL2	8mer		TREM1	6mer		ITGA2	7mer+ (7mer-1a, 7mer-m8)
SMARCC2	8mer		ACP1	6mer		ITGA3	7mer+ (7mer-1a, 7mer-m8)
ETV7	8mer		INHBA	6mer		ITGAV	7mer+ (7mer-1a, 7mer-m8)
METRN	8mer		C12orf4	6mer		ITGB8	7mer+ (7mer-1a, 7mer-m8)
CLUAP1	8mer		PEX12	6mer		ITPKB	7mer+ (7mer-1a, 7mer-m8)
ZNF441	8mer		MAP3K7CL	6mer		ITPKC	7mer+ (7mer-1a, 7mer-m8)
CAMKK1	8mer		TGM5	6mer		IWS1	7mer+ (7mer-1a, 7mer-m8)
COX19	8mer		ART4	6mer		JOSD1	7mer+ (7mer-1a, 7mer-m8)
UHRF1BP1	8mer		EPG5	6mer		JPT2	7mer+ (7mer-1a, 7mer-m8)
NPTN	8mer		DNAJA3	6mer		KALRN	7mer+ (7mer-1a, 7mer-m8)
ORAI2	8mer		METTL16	6mer		KAT2B	7mer+ (7mer-1a, 7mer-m8)
ACAT1	8mer		HOXA11	6mer		KAT7	7mer+ (7mer-1a, 7mer-m8)
LACTB2-AS1	8mer		TFCP2	6mer		KCNJ3	7mer+ (7mer-1a, 7mer-m8)
CFAP92	8mer		ZNF862	6mer		KCNK3	7mer+ (7mer-1a, 7mer-m8)
CSRNP2	8mer		MAPK14	6mer		KCNK6	7mer+ (7mer-1a, 7mer-m8)
DNAI4	8mer		SLC9A2	6mer		KCNS2	7mer+ (7mer-1a, 7mer-m8)
EIF4EBP1	8mer		HOXB1	6mer		KCTD3	7mer+ (7mer-1a, 7mer-m8)
SLFN13	8mer		PRUNE1	6mer		KCTD7	7mer+ (7mer-1a, 7mer-m8)
SCNM1	8mer		BNIP2	6mer		KCTD9	7mer+ (7mer-1a, 7mer-m8)
DSE	8mer		AKR7A2	6mer		KDM4B	7mer+ (7mer-1a, 7mer-m8)
SEPTIN5	8mer		GALNS	6mer		KDM6B	7mer+ (7mer-1a, 7mer-m8)
LDLRAD4	8mer		TMEM231	6mer		KIAA1143	7mer+ (7mer-1a, 7mer-m8)
PARD3	8mer		GIPR	6mer		KIDINS220	7mer+ (7mer-1a, 7mer-m8)
CSRP1	8mer		GPLD1	6mer		KLB	7mer+ (7mer-1a, 7mer-m8)
EPS8	8mer		NAA50	6mer		KLF1	7mer+ (7mer-1a, 7mer-m8)
TTL	8mer		SLC25A4	6mer		KLF10	7mer+ (7mer-1a, 7mer-m8)
TSKU	8mer		CGNL1	6mer		KLRB1	7mer+ (7mer-1a, 7mer-m8)
SMIM11	8mer		WNT9A	6mer		KMT2D	7mer+ (7mer-1a, 7mer-m8)
KREMEN1	8mer		BACH2	6mer		KNOP1	7mer+ (7mer-1a, 7mer-m8)
HTRA1	8mer		CHSY1	6mer		LAMA4	7mer+ (7mer-1a, 7mer-m8)
ZNF594	8mer		ZNF689	6mer		LETM1	7mer+ (7mer-1a, 7mer-m8)
BAG4	8mer		TTLL12	6mer		LETM2	7mer+ (7mer-1a, 7mer-m8)
MICU1	8mer		FAM189A1	6mer		LILRA2	7mer+ (7mer-1a, 7mer-m8)
ZNF789	8mer		HMGCR	6mer		LIMD2	7mer+ (7mer-1a, 7mer-m8)
NAP1L1	8mer		RAB11A	6mer		LIN7C	7mer+ (7mer-1a, 7mer-m8)
SSPN	8mer		OCIAD2	6mer		LLPH	7mer+ (7mer-1a, 7mer-m8)
SCAF11	8mer		ITPK1	6mer		LMNB1	7mer+ (7mer-1a, 7mer-m8)
RAB3B	8mer		COBL	6mer		LNPEP	7mer+ (7mer-1a, 7mer-m8)
FAM169B	8mer		PLA2G12A	6mer		LNPK	7mer+ (7mer-1a, 7mer-m8)
PRDM5	8mer		SLC2A9	6mer		LONP2	7mer+ (7mer-1a, 7mer-m8)
GNAS	8mer		DLL4	6mer		LRP11	7mer+ (7mer-1a, 7mer-m8)
EHD4	8mer		FLVCR2	6mer		LRP3	7mer+ (7mer-1a, 7mer-m8)
VWC2	8mer		ITGB6	6mer		LRP6	7mer+ (7mer-1a, 7mer-m8)
BIRC5	8mer		IL2RB	6mer		LRPPRC	7mer+ (7mer-1a, 7mer-m8)
LRRC3	8mer		TACO1	6mer		LRRC14	7mer+ (7mer-1a, 7mer-m8)
ZNF548	8mer		RAB11FIP1	6mer		LRRC4C	7mer+ (7mer-1a, 7mer-m8)
ARMC8	8mer		CBX5	6mer		LRRC59	7mer+ (7mer-1a, 7mer-m8)
ZNF501	8mer		TYSND1	6mer		LRRK2	7mer+ (7mer-1a, 7mer-m8)
ZNF322	8mer		NIFK	6mer		LSG1	7mer+ (7mer-1a, 7mer-m8)
MARCHF3	8mer		SLC40A1	6mer		LSM11	7mer+ (7mer-1a, 7mer-m8)
LHX5	8mer		LAMC1	6mer		LTBP2	7mer+ (7mer-1a, 7mer-m8)
INSIG2	8mer		DPH2	6mer		LTBP4	7mer+ (7mer-1a, 7mer-m8)
TINF2	8mer		CDKN2B	6mer		LTBR	7mer+ (7mer-1a, 7mer-m8)
ADAM23	8mer		STARD3NL	6mer		M1AP	7mer+ (7mer-1a, 7mer-m8)
GNL1	8mer		ATP1B2	6mer		MACROD2	7mer+ (7mer-1a, 7mer-m8)
SCML4	8mer		TRIP11	6mer		MAP1B	7mer+ (7mer-1a, 7mer-m8)
SDSL	8mer		ARRDC4	6mer		MAPK1	7mer+ (7mer-1a, 7mer-m8)
GSK3A	8mer		ARFGEF3	6mer		MAPK13	7mer+ (7mer-1a, 7mer-m8)
CHD2	8mer		CHMP5	6mer		MAPK14	7mer+ (7mer-1a, 7mer-m8)
JAK3	8mer		PMP2	6mer		MARCHF1	7mer+ (7mer-1a, 7mer-m8)
TNFRSF9	8mer		LTO1	6mer		MARK4	7mer+ (7mer-1a, 7mer-m8)
C2orf72	8mer		MMP15	6mer		MCAM	7mer+ (7mer-1a, 7mer-m8)
ZFYVE27	8mer		ZNF286B	6mer		MCC	7mer+ (7mer-1a, 7mer-m8)
MKLN1	8mer		MOCOS	6mer		MCM6	7mer+ (7mer-1a, 7mer-m8)
SMIM3	8mer		GDF7	6mer		MED10	7mer+ (7mer-1a, 7mer-m8)
FKBP15	8mer		FBXO9	6mer		MED17	7mer+ (7mer-1a, 7mer-m8)
CDK10	8mer		CAV2	6mer		MED31	7mer+ (7mer-1a, 7mer-m8)
LMX1B	8mer		SLC41A2	6mer		MED7	7mer+ (7mer-1a, 7mer-m8)
INO80D	8mer		TESMIN	6mer		MEMO1	7mer+ (7mer-1a, 7mer-m8)
NFATC4	8mer		VIPR2	6mer		MESP1	7mer+ (7mer-1a, 7mer-m8)
CCL28	8mer		TNFRSF10A	6mer		METAP1	7mer+ (7mer-1a, 7mer-m8)
HIPK2	8mer		GRWD1	6mer		METTL1	7mer+ (7mer-1a, 7mer-m8)
CRMP1	8mer		HCFC2	6mer		MFSD9	7mer+ (7mer-1a, 7mer-m8)
SMARCAD1	8mer		KCNH1	6mer		MIB1	7mer+ (7mer-1a, 7mer-m8)
MAP2K6	8mer		ARHGAP29	6mer		MISP	7mer+ (7mer-1a, 7mer-m8)
RGS3	8mer		CDK6	6mer		MLEC	7mer+ (7mer-1a, 7mer-m8)
CD6	8mer		FIZ1	6mer		MLLT1	7mer+ (7mer-1a, 7mer-m8)
CTBP1	8mer		B3GAT2	6mer		MMP15	7mer+ (7mer-1a, 7mer-m8)
ADGRD2	8mer		SLC45A4	6mer		MMP16	7mer+ (7mer-1a, 7mer-m8)
EPS15L1	8mer		IAPP	6mer		MMP20	7mer+ (7mer-1a, 7mer-m8)
KIAA0040	8mer		EMP1	6mer		MMP24	7mer+ (7mer-1a, 7mer-m8)
NOP9	8mer		ZNF175	6mer		MN1	7mer+ (7mer-1a, 7mer-m8)
NKPD1	8mer		CRISPLD1	6mer		MOB4	7mer+ (7mer-1a, 7mer-m8)
ACY1	8mer		ITGA3	6mer		MOCOS	7mer+ (7mer-1a, 7mer-m8)
NAV2	8mer		FAF2	6mer		MPDU1	7mer+ (7mer-1a, 7mer-m8)
RANBP10	8mer		SLF1	6mer		MPV17L	7mer+ (7mer-1a, 7mer-m8)
PPP4R4	8mer		RAPGEFL1	6mer		MPZL3	7mer+ (7mer-1a, 7mer-m8)
ZNF324	8mer		GRIA1	6mer		MRAP2	7mer+ (7mer-1a, 7mer-m8)
SEMA4F	8mer		MAP1LC3B	6mer		MREG	7mer+ (7mer-1a, 7mer-m8)
POU2F2	8mer		NDST4	6mer		MRPL3	7mer+ (7mer-1a, 7mer-m8)
PDCD2	8mer		CEP126	6mer		MRPL51	7mer+ (7mer-1a, 7mer-m8)
TGOLN2	8mer		FRMPD3	6mer		MRPS25	7mer+ (7mer-1a, 7mer-m8)
ERMN	8mer		AHR	6mer		MRPS35	7mer+ (7mer-1a, 7mer-m8)
KRT78	8mer		PPP1R1A	6mer		MRS2	7mer+ (7mer-1a, 7mer-m8)
LTBP4	8mer		KAT7	6mer		MSMO1	7mer+ (7mer-1a, 7mer-m8)
SF3B3	8mer		UNC45B	6mer		MSS51	7mer+ (7mer-1a, 7mer-m8)
SH3PXD2B	8mer		IMPA2	6mer		MSTN	7mer+ (7mer-1a, 7mer-m8)
HIP1	8mer		ZNF426	6mer		MTCH2	7mer+ (7mer-1a, 7mer-m8)
CSRNP3	8mer		HLA-DOA	6mer		MTHFS	7mer+ (7mer-1a, 7mer-m8)
SMU1	8mer		ANKRD53	6mer		MTMR7	7mer+ (7mer-1a, 7mer-m8)
ARHGAP35	8mer		GOLGA3	6mer		MTNR1B	7mer+ (7mer-1a, 7mer-m8)
HSD17B8	8mer		FLYWCH1	6mer		MTRFR	7mer+ (7mer-1a, 7mer-m8)
KLK2	8mer		MSI1	6mer		MXD1	7mer+ (7mer-1a, 7mer-m8)
POLE	8mer		LXN	6mer		MYDGF	7mer+ (7mer-1a, 7mer-m8)
MBL2	8mer		ATP2B1	6mer		MYL12A	7mer+ (7mer-1a, 7mer-m8)
PDPK1	8mer		DCPS	6mer		MYL12B	7mer+ (7mer-1a, 7mer-m8)
OLFML2A	8mer		RASA4	6mer		MYL9	7mer+ (7mer-1a, 7mer-m8)
ZG16	8mer		VOPP1	6mer		MYO1A	7mer+ (7mer-1a, 7mer-m8)
EPPIN-WFDC6	8mer		TSHZ3	6mer		MYOZ3	7mer+ (7mer-1a, 7mer-m8)
FAM163B	8mer		ZNF442	6mer		MYRIP	7mer+ (7mer-1a, 7mer-m8)
ROR1	8mer		LLPH	6mer		N4BP1	7mer+ (7mer-1a, 7mer-m8)
PALS1	8mer		OPA3	6mer		N4BP2L2	7mer+ (7mer-1a, 7mer-m8)
GCSH	8mer		TAS2R5	6mer		NAGS	7mer+ (7mer-1a, 7mer-m8)
ZFR2	8mer		FGD5	6mer		NALF2	7mer+ (7mer-1a, 7mer-m8)
KLF2	8mer		FHOD3	6mer		NCAN	7mer+ (7mer-1a, 7mer-m8)
CALML4	8mer		KNOP1	6mer		NDST1	7mer+ (7mer-1a, 7mer-m8)
INSYN2B	8mer		ZBED3	6mer		NDUFA7	7mer+ (7mer-1a, 7mer-m8)
LNPK	8mer		NUP42	6mer		NDUFA9	7mer+ (7mer-1a, 7mer-m8)
ADD2	8mer		RGPD5	6mer		NDUFC2	7mer+ (7mer-1a, 7mer-m8)
PPP4R2	8mer		CP	6mer		NDUFS1	7mer+ (7mer-1a, 7mer-m8)
TMEM215	8mer		ENDOD1	6mer		NECAB3	7mer+ (7mer-1a, 7mer-m8)
DDR2	8mer		MLH1	6mer		NECTIN1	7mer+ (7mer-1a, 7mer-m8)
EFEMP2	8mer		FGF23	6mer		NECTIN2	7mer+ (7mer-1a, 7mer-m8)
WIPF2	8mer		DGKE	6mer		NEK9	7mer+ (7mer-1a, 7mer-m8)
AGAP1	8mer		FAM136A	6mer		NFATC4	7mer+ (7mer-1a, 7mer-m8)
TMEM106C	8mer		ADD3	6mer		NFE2L3	7mer+ (7mer-1a, 7mer-m8)
POF1B	8mer		CD80	6mer		NFKB1	7mer+ (7mer-1a, 7mer-m8)
ADAP2	8mer		PPP5C	6mer		NFKBIE	7mer+ (7mer-1a, 7mer-m8)
GANC	8mer		MMP24	6mer		NGEF	7mer+ (7mer-1a, 7mer-m8)
MYEOV	8mer		ANKRD13A	6mer		NGFR	7mer+ (7mer-1a, 7mer-m8)
MAP2K1	8mer		PLCB2	6mer		NICN1	7mer+ (7mer-1a, 7mer-m8)
FOCAD	8mer		AARS2	6mer		NIPAL3	7mer+ (7mer-1a, 7mer-m8)
PIAS1	8mer		SC5D	6mer		NIPBL	7mer+ (7mer-1a, 7mer-m8)
ELFN2	8mer		PANK3	6mer		NKD1	7mer+ (7mer-1a, 7mer-m8)
NUTM2B	8mer		TEP1	6mer		NMNAT2	7mer+ (7mer-1a, 7mer-m8)
FCRL5	8mer		PSG9	6mer		NOM1	7mer+ (7mer-1a, 7mer-m8)
FKTN	8mer		PACSIN1	6mer		NOP9	7mer+ (7mer-1a, 7mer-m8)
FAM168A	8mer		MAGEA9	6mer		NOVA2	7mer+ (7mer-1a, 7mer-m8)
SLC7A14	8mer		IGLON5	6mer		NOX5	7mer+ (7mer-1a, 7mer-m8)
ZCCHC24	8mer		RABGEF1	6mer		NPAT	7mer+ (7mer-1a, 7mer-m8)
TEX9	8mer		QKI	6mer		NPFFR1	7mer+ (7mer-1a, 7mer-m8)
GRIN2A	8mer		TRNT1	6mer		NPM1	7mer+ (7mer-1a, 7mer-m8)
GPATCH2L	8mer		NEDD8	6mer		NPR3	7mer+ (7mer-1a, 7mer-m8)
CPSF7	8mer		ENDOU	6mer		NSRP1	7mer+ (7mer-1a, 7mer-m8)
PPM1K	8mer		ZNF638	6mer		NUDCD2	7mer+ (7mer-1a, 7mer-m8)
TMEM164	8mer		PAOX	6mer		NUDT7	7mer+ (7mer-1a, 7mer-m8)
TMEM38A	8mer		ZC3H12C	6mer		NUDT8	7mer+ (7mer-1a, 7mer-m8)
CROCC	8mer		IYD	6mer		NUP133	7mer+ (7mer-1a, 7mer-m8)
TMPRSS13	8mer		COMMD7	6mer		NUP155	7mer+ (7mer-1a, 7mer-m8)
TNMD	8mer		HIRIP3	6mer		NUP42	7mer+ (7mer-1a, 7mer-m8)
NUTM2D	8mer		CELSR1	6mer		OAS3	7mer+ (7mer-1a, 7mer-m8)
POLE4	8mer		SLAIN2	6mer		OLA1	7mer+ (7mer-1a, 7mer-m8)
TAP2	8mer		N4BP3	6mer		OLFM2	7mer+ (7mer-1a, 7mer-m8)
ZBTB25	8mer		ATP5MC3	6mer		OLFM4	7mer+ (7mer-1a, 7mer-m8)
KCNQ2	8mer		NOTCH2	6mer		OPRK1	7mer+ (7mer-1a, 7mer-m8)
CNTN2	8mer		ZPR1	6mer		OR8J1	7mer+ (7mer-1a, 7mer-m8)
TGFBR2	8mer		AWAT2	6mer		ORC6	7mer+ (7mer-1a, 7mer-m8)
FAM124A	8mer		ACADS	6mer		OSBPL7	7mer+ (7mer-1a, 7mer-m8)
SNX1	8mer		POLR2D	6mer		OTULINL	7mer+ (7mer-1a, 7mer-m8)
PNMA2	8mer		CAPZB	6mer		P2RX1	7mer+ (7mer-1a, 7mer-m8)
WIPF1	8mer		JAZF1	6mer		PACC1	7mer+ (7mer-1a, 7mer-m8)
MDM4	8mer		BCAT1	6mer		PAG1	7mer+ (7mer-1a, 7mer-m8)
PTK7	8mer		MRPL3	6mer		PAICS	7mer+ (7mer-1a, 7mer-m8)
SEMA3A	8mer		CDH11	6mer		PANX1	7mer+ (7mer-1a, 7mer-m8)
LINC01561	8mer		ALDH1L2	6mer		PANX2	7mer+ (7mer-1a, 7mer-m8)
STAMBPL1	8mer		SETD7	6mer		PANX3	7mer+ (7mer-1a, 7mer-m8)
TRPM3	8mer		QTRT2	6mer		PAOX	7mer+ (7mer-1a, 7mer-m8)
COA4	8mer		IL10RA	6mer		PARP6	7mer+ (7mer-1a, 7mer-m8)
PTPRT	8mer		MAP3K13	6mer		PAX8	7mer+ (7mer-1a, 7mer-m8)
LYPD6	8mer		UGGT1	6mer		PCBD1	7mer+ (7mer-1a, 7mer-m8)
C2orf83	8mer		SLC7A6	6mer		PCDH1	7mer+ (7mer-1a, 7mer-m8)
GABBR1	8mer		CLPP	6mer		PCDHB15	7mer+ (7mer-1a, 7mer-m8)
TMEM120B	8mer		VAX1	6mer		PCLAF	7mer+ (7mer-1a, 7mer-m8)
KDM5A	8mer		CABLES1	6mer		PCOLCE	7mer+ (7mer-1a, 7mer-m8)
PARVA	8mer		PAX8	6mer		PCTP	7mer+ (7mer-1a, 7mer-m8)
B4GALT5	8mer		RTCB	6mer		PDE3B	7mer+ (7mer-1a, 7mer-m8)
KCTD20	8mer		NARS1	6mer		PDE8B	7mer+ (7mer-1a, 7mer-m8)
ATF6	8mer		SNAP29	6mer		PDF	7mer+ (7mer-1a, 7mer-m8)
TFCP2	8mer		VWDE	6mer		PDIA3	7mer+ (7mer-1a, 7mer-m8)
FMNL3	8mer		RRP36	6mer		PDK1	7mer+ (7mer-1a, 7mer-m8)
SGPL1	8mer		ABCA10	6mer		PDK4	7mer+ (7mer-1a, 7mer-m8)
ZNF599	8mer		FRRS1	6mer		PDLIM4	7mer+ (7mer-1a, 7mer-m8)
SLC4A5	8mer		SOD1	6mer		PEX10	7mer+ (7mer-1a, 7mer-m8)
GLDN	8mer		VIL1	6mer		PEX11A	7mer+ (7mer-1a, 7mer-m8)
SNX30	8mer		NYAP2	6mer		PEX5	7mer+ (7mer-1a, 7mer-m8)
PAPLN	8mer		EHD2	6mer		PEX6	7mer+ (7mer-1a, 7mer-m8)
IFIT5	8mer		WDR7	6mer		PGAP3	7mer+ (7mer-1a, 7mer-m8)
CUL5	8mer		FIG4	6mer		PGLS	7mer+ (7mer-1a, 7mer-m8)
SCUBE1	8mer		TTBK2	6mer		PHAX	7mer+ (7mer-1a, 7mer-m8)
C2CD4A	8mer		WDR13	6mer		PHB	7mer+ (7mer-1a, 7mer-m8)
PPT1	8mer		DNAJC27	6mer		PHF24	7mer+ (7mer-1a, 7mer-m8)
PLEKHG3	8mer		LAMC2	6mer		PHF3	7mer+ (7mer-1a, 7mer-m8)
HEPH	8mer		NALF2	6mer		PI4K2B	7mer+ (7mer-1a, 7mer-m8)
DPY19L3	8mer		MIIP	6mer		PIK3CA	7mer+ (7mer-1a, 7mer-m8)
FOXL1	8mer		LRRFIP1	6mer		PIK3R3	7mer+ (7mer-1a, 7mer-m8)
LINC01460	8mer		MRPS9	6mer		PIKFYVE	7mer+ (7mer-1a, 7mer-m8)
ZNF367	8mer		FAM161B	6mer		PIP4P1	7mer+ (7mer-1a, 7mer-m8)
NLE1	8mer		EML1	6mer		PITHD1	7mer+ (7mer-1a, 7mer-m8)
GGT2	8mer		TUBA4A	6mer		PKNOX2	7mer+ (7mer-1a, 7mer-m8)
GAPVD1	8mer		PLAGL2	6mer		PLA1A	7mer+ (7mer-1a, 7mer-m8)
GPRIN2	8mer		DOCK7	6mer		PLA2G12A	7mer+ (7mer-1a, 7mer-m8)
AKNA	8mer		PPP1R3F	6mer		PLA2G7	7mer+ (7mer-1a, 7mer-m8)
C1QTNF9B	8mer		PGRMC1	6mer		PLEKHA6	7mer+ (7mer-1a, 7mer-m8)
SLC66A3	8mer		CACNG8	6mer		PLGRKT	7mer+ (7mer-1a, 7mer-m8)
EMC2	8mer		FAM53C	6mer		PLPPR2	7mer+ (7mer-1a, 7mer-m8)
CLSTN2	8mer		ASIC2	6mer		PMM1	7mer+ (7mer-1a, 7mer-m8)
GMFB	8mer		LSM8	6mer		POF1B	7mer+ (7mer-1a, 7mer-m8)
ANKRD11	8mer		TIGAR	6mer		POGLUT1	7mer+ (7mer-1a, 7mer-m8)
NUTM2G	8mer		PIK3R3	6mer		POLR2D	7mer+ (7mer-1a, 7mer-m8)
UBN2	8mer		KCNE4	6mer		POMT2	7mer+ (7mer-1a, 7mer-m8)
LILRB1-AS1	8mer		MRPL44	6mer		POPDC2	7mer+ (7mer-1a, 7mer-m8)
ZNF575	8mer		UNC5D	6mer		POTED	7mer+ (7mer-1a, 7mer-m8)
CABP7	8mer		CAPN15	6mer		PPIF	7mer+ (7mer-1a, 7mer-m8)
C1orf216	8mer		MACROD2	6mer		PPM1F	7mer+ (7mer-1a, 7mer-m8)
CCDC69	8mer		GSR	6mer		PPP1R1A	7mer+ (7mer-1a, 7mer-m8)
GUF1	8mer		DHX35	6mer		PPP1R3C	7mer+ (7mer-1a, 7mer-m8)
PPIC	8mer		ADD2	6mer		PPP1R3F	7mer+ (7mer-1a, 7mer-m8)
CDC73	8mer		SP4	6mer		PPP1R9A	7mer+ (7mer-1a, 7mer-m8)
IRGQ	8mer		ACTR3B	6mer		PPP5C	7mer+ (7mer-1a, 7mer-m8)
BTRC	8mer		TMED8	6mer		PRICKLE2	7mer+ (7mer-1a, 7mer-m8)
TRMT5	8mer		CEP128	6mer		PRKAB1	7mer+ (7mer-1a, 7mer-m8)
ZEB2	8mer		SLFN13	6mer		PRKAG2	7mer+ (7mer-1a, 7mer-m8)
ASPA	8mer		TMED1	6mer		PRKCI	7mer+ (7mer-1a, 7mer-m8)
CBX3	8mer		PYCR3	6mer		PROSER2	7mer+ (7mer-1a, 7mer-m8)
C12orf4	8mer		CINP	6mer		PRSS16	7mer+ (7mer-1a, 7mer-m8)
CEP57L1	8mer		RBM28	6mer		PRSS23	7mer+ (7mer-1a, 7mer-m8)
LYRM4	8mer		STX17	6mer		PRX	7mer+ (7mer-1a, 7mer-m8)
CHRM3	8mer		STN1	6mer		PSKH1	7mer+ (7mer-1a, 7mer-m8)
ZDHHC5	8mer		ADAMTS5	6mer		PSMA4	7mer+ (7mer-1a, 7mer-m8)
ZBTB37	8mer		PDLIM3	6mer		PSMA5	7mer+ (7mer-1a, 7mer-m8)
VEGFA	8mer		ITGA1	6mer		PSMC1	7mer+ (7mer-1a, 7mer-m8)
ESRRB	8mer		KIAA0087	6mer		PSMD11	7mer+ (7mer-1a, 7mer-m8)
BEAN1	8mer		TAB1	6mer		PTCD1	7mer+ (7mer-1a, 7mer-m8)
MLIP	8mer		ZNF24	6mer		PTGER4	7mer+ (7mer-1a, 7mer-m8)
SRSF10	8mer		ATP10D	6mer		PTK6	7mer+ (7mer-1a, 7mer-m8)
CABLES2	8mer		MEFV	6mer		PTPN4	7mer+ (7mer-1a, 7mer-m8)
INHBC	8mer		RIN2	6mer		QDPR	7mer+ (7mer-1a, 7mer-m8)
TMED5	8mer		PROSER2	6mer		QKI	7mer+ (7mer-1a, 7mer-m8)
LPCAT1	8mer		ACSBG1	6mer		QPCTL	7mer+ (7mer-1a, 7mer-m8)
CDC7	8mer		LIM2	6mer		RAB11FIP3	7mer+ (7mer-1a, 7mer-m8)
PGM2	8mer		GTF3C3	6mer		RAB11FIP5	7mer+ (7mer-1a, 7mer-m8)
NTNG1	8mer		ISM1	6mer		RAB21	7mer+ (7mer-1a, 7mer-m8)
ARHGEF33	8mer		EFNB1	6mer		RAB22A	7mer+ (7mer-1a, 7mer-m8)
KCTD13	8mer		LPIN1	6mer		RAB2A	7mer+ (7mer-1a, 7mer-m8)
TVP23C-CDRT4	8mer		EPHA4	6mer		RAB40C	7mer+ (7mer-1a, 7mer-m8)
ENTPD7	8mer		NCAPH	6mer		RAD18	7mer+ (7mer-1a, 7mer-m8)
NUP42	8mer		TTC39A	6mer		RAD54B	7mer+ (7mer-1a, 7mer-m8)
KLK3	8mer		HRK	6mer		RALGPS1	7mer+ (7mer-1a, 7mer-m8)
ZNF707	8mer		HTR5A	6mer		RANBP6	7mer+ (7mer-1a, 7mer-m8)
ENSA	8mer		LUC7L3	6mer		RASA4	7mer+ (7mer-1a, 7mer-m8)
FAM167A	8mer		NEUROD4	6mer		RASGRF2	7mer+ (7mer-1a, 7mer-m8)
JDP2	8mer		ERG28	6mer		RASL11B	7mer+ (7mer-1a, 7mer-m8)
ABCD2	8mer		BAIAP2L1	6mer		RASL12	7mer+ (7mer-1a, 7mer-m8)
AGBL4	8mer		OTC	6mer		RB1	7mer+ (7mer-1a, 7mer-m8)
NCKAP1	8mer		LETMD1	6mer		RBFA	7mer+ (7mer-1a, 7mer-m8)
SEM1	8mer		NKD1	6mer		RBM27	7mer+ (7mer-1a, 7mer-m8)
TNFRSF1A	8mer		CABLES2	6mer		RBM28	7mer+ (7mer-1a, 7mer-m8)
SLC13A5	8mer		NPC1	6mer		RBM48	7mer+ (7mer-1a, 7mer-m8)
RNASEL	8mer		ADAP1	6mer		RCN1	7mer+ (7mer-1a, 7mer-m8)
GM2A	8mer		CCDC117	6mer		RCVRN	7mer+ (7mer-1a, 7mer-m8)
TP53INP2	8mer		TMEM86A	6mer		RFT1	7mer+ (7mer-1a, 7mer-m8)
TIMM10B	8mer		TERF1	6mer		RFTN2	7mer+ (7mer-1a, 7mer-m8)
HHIPL1	8mer		CEP85	6mer		RFX4	7mer+ (7mer-1a, 7mer-m8)
ZNF471	8mer		PCDH1	6mer		RHBDL3	7mer+ (7mer-1a, 7mer-m8)
PTPN4	8mer		DGKG	6mer		RHOQ	7mer+ (7mer-1a, 7mer-m8)
PRPF4	8mer		XRN1	6mer		RILP	7mer+ (7mer-1a, 7mer-m8)
GPX8	8mer		SEC14L5	6mer		RIOK2	7mer+ (7mer-1a, 7mer-m8)
MAP4K5	8mer		SELENOI	6mer		RMND5A	7mer+ (7mer-1a, 7mer-m8)
KBTBD12	8mer		SYNJ2BP	6mer		RNF126	7mer+ (7mer-1a, 7mer-m8)
OSTF1	8mer		PPM1F	6mer		RNF145	7mer+ (7mer-1a, 7mer-m8)
ARPC2	8mer		TGFBR3	6mer		RNF149	7mer+ (7mer-1a, 7mer-m8)
CYP20A1	8mer		PCDHB7	6mer		RNF165	7mer+ (7mer-1a, 7mer-m8)
FAM189A1	8mer		GPR83	6mer		RNFT2	7mer+ (7mer-1a, 7mer-m8)
SSUH2	8mer		TBCK	6mer		RPL29	7mer+ (7mer-1a, 7mer-m8)
CCDC190	8mer		DCTN6	6mer		RPN2	7mer+ (7mer-1a, 7mer-m8)
PAIP2B	8mer		NOVA2	6mer		RPS6KA2	7mer+ (7mer-1a, 7mer-m8)
ASTN2	8mer		GADD45B	6mer		RRP8	7mer+ (7mer-1a, 7mer-m8)
RASGEF1A	8mer		JAKMIP2	6mer		RSBN1	7mer+ (7mer-1a, 7mer-m8)
BTN3A1	8mer		GNPNAT1	6mer		RTL8C	7mer+ (7mer-1a, 7mer-m8)
L1TD1	8mer		TROAP	6mer		SCIN	7mer+ (7mer-1a, 7mer-m8)
LYPLA1	8mer		RALGPS1	6mer		SCN2B	7mer+ (7mer-1a, 7mer-m8)
SLA	8mer		GATA6	6mer		SCO1	7mer+ (7mer-1a, 7mer-m8)
TIGIT	8mer		STAR	6mer		SCUBE1	7mer+ (7mer-1a, 7mer-m8)
DNAJC15	8mer		PPP3R1	6mer		SCUBE3	7mer+ (7mer-1a, 7mer-m8)
SLC38A1	8mer		HUNK	6mer		SDCBP	7mer+ (7mer-1a, 7mer-m8)
GPR160	8mer		ZC3H14	6mer		SDHAF2	7mer+ (7mer-1a, 7mer-m8)
CCAR1	8mer		MTMR9	6mer		SEC22C	7mer+ (7mer-1a, 7mer-m8)
ZNF365	8mer		MED7	6mer		SELP	7mer+ (7mer-1a, 7mer-m8)
TP53INP1	8mer		NOCT	6mer		SEMA3C	7mer+ (7mer-1a, 7mer-m8)
PCYT1A	8mer		COMMD9	6mer		SEMA3G	7mer+ (7mer-1a, 7mer-m8)
MESP1	8mer		TRMT5	6mer		SEPTIN8	7mer+ (7mer-1a, 7mer-m8)
CACNG8	8mer		USP31	6mer		SERINC4	7mer+ (7mer-1a, 7mer-m8)
NEURL1	8mer		LPCAT2	6mer		SETD1A	7mer+ (7mer-1a, 7mer-m8)
MSL2	8mer		ZNF430	6mer		SF3B3	7mer+ (7mer-1a, 7mer-m8)
C1orf116	8mer		BRMS1L	6mer		SGTA	7mer+ (7mer-1a, 7mer-m8)
HNRNPDL	8mer		NR1H2	6mer		SH2D4A	7mer+ (7mer-1a, 7mer-m8)
NDUFA11	8mer		TWSG1	6mer		SHLD2	7mer+ (7mer-1a, 7mer-m8)
DCBLD1	8mer		IL5	6mer		SHTN1	7mer+ (7mer-1a, 7mer-m8)
MYNN	8mer		ARG2	6mer		SIRT1	7mer+ (7mer-1a, 7mer-m8)
TMED7	8mer		HTR7	6mer		SIT1	7mer+ (7mer-1a, 7mer-m8)
TMEM179	8mer		SLC1A2	6mer		SKA1	7mer+ (7mer-1a, 7mer-m8)
SMIM13	8mer		PLEKHA6	6mer		SLC10A4	7mer+ (7mer-1a, 7mer-m8)
WDFY2	8mer		PLEKHG4B	6mer		SLC10A6	7mer+ (7mer-1a, 7mer-m8)
ILF3	8mer		LANCL2	6mer		SLC11A2	7mer+ (7mer-1a, 7mer-m8)
CNTNAP5	8mer		DTX4	6mer		SLC12A5	7mer+ (7mer-1a, 7mer-m8)
RAPGEF5	8mer		IPCEF1	6mer		SLC16A7	7mer+ (7mer-1a, 7mer-m8)
FAM86B1	8mer		RAB22A	6mer		SLC1A2	7mer+ (7mer-1a, 7mer-m8)
PHF8	8mer		PIK3CA	6mer		SLC20A1	7mer+ (7mer-1a, 7mer-m8)
GEN1	8mer		ZNF10	6mer		SLC22A11	7mer+ (7mer-1a, 7mer-m8)
ARL8B	8mer		KRT23	6mer		SLC24A1	7mer+ (7mer-1a, 7mer-m8)
DLG3	8mer		TTC31	6mer		SLC25A32	7mer+ (7mer-1a, 7mer-m8)
SRI	8mer		RNF7	6mer		SLC25A4	7mer+ (7mer-1a, 7mer-m8)
HLA-DPB1	8mer		PPIL4	6mer		SLC25A48	7mer+ (7mer-1a, 7mer-m8)
CRISP1	8mer		PRKAB1	6mer		SLC2A12	7mer+ (7mer-1a, 7mer-m8)
ELOC	8mer		MSX2	6mer		SLC30A9	7mer+ (7mer-1a, 7mer-m8)
SLC26A2	8mer		CYP4F22	6mer		SLC35D1	7mer+ (7mer-1a, 7mer-m8)
DCN	8mer		PCDH12	6mer		SLC39A6	7mer+ (7mer-1a, 7mer-m8)
HAGHL	8mer		TMCO6	6mer		SLC4A7	7mer+ (7mer-1a, 7mer-m8)
NCBP1	8mer		SPAG9	6mer		SLCO2B1	7mer+ (7mer-1a, 7mer-m8)
ANKLE2	8mer		NGFR	6mer		SLF1	7mer+ (7mer-1a, 7mer-m8)
PPP1R10	8mer		SEC22C	6mer		SMARCA5	7mer+ (7mer-1a, 7mer-m8)
PRORP	8mer		PDCD6	6mer		SMG9	7mer+ (7mer-1a, 7mer-m8)
CDON	8mer		EVX1	6mer		SMO	7mer+ (7mer-1a, 7mer-m8)
AFF1	8mer		B4GALT7	6mer		SMPD3	7mer+ (7mer-1a, 7mer-m8)
GABRA4	8mer		C3	6mer		SNX8	7mer+ (7mer-1a, 7mer-m8)
FBXO36	8mer		PAIP2B	6mer		SORD	7mer+ (7mer-1a, 7mer-m8)
DSN1	8mer		MMP8	6mer		SP100	7mer+ (7mer-1a, 7mer-m8)
MEF2D	8mer		HAL	6mer		SP110	7mer+ (7mer-1a, 7mer-m8)
PKNOX1	8mer		SP100	6mer		SPATA2	7mer+ (7mer-1a, 7mer-m8)
CNPY1	8mer		WFS1	6mer		SPATA33	7mer+ (7mer-1a, 7mer-m8)
ADCYAP1R1	8mer		COX15	6mer		SPCS1	7mer+ (7mer-1a, 7mer-m8)
PLEKHG4B	8mer		MCM6	6mer		SPCS2	7mer+ (7mer-1a, 7mer-m8)
ZNF607	8mer		SASS6	6mer		SPEF2	7mer+ (7mer-1a, 7mer-m8)
DVL1	8mer		TBPL1	6mer		SPINDOC	7mer+ (7mer-1a, 7mer-m8)
BRD3	8mer		ZBED4	6mer		SPRYD3	7mer+ (7mer-1a, 7mer-m8)
SIM1	8mer		ASXL3	6mer		SPTLC2	7mer+ (7mer-1a, 7mer-m8)
PLD1	8mer		LOXL3	6mer		SRCAP	7mer+ (7mer-1a, 7mer-m8)
PGAM5	8mer		POLR1A	6mer		SRD5A1	7mer+ (7mer-1a, 7mer-m8)
PRMT2	8mer		ARSB	6mer		SRRD	7mer+ (7mer-1a, 7mer-m8)
STYXL2	8mer		OTULINL	6mer		SRRM4	7mer+ (7mer-1a, 7mer-m8)
KBTBD13	8mer		EDEM1	6mer		SRSF6	7mer+ (7mer-1a, 7mer-m8)
PWWP2A	8mer		CFAP92	6mer		SRSF9	7mer+ (7mer-1a, 7mer-m8)
PHYHIPL	8mer		NECTIN1	6mer		SSR3	7mer+ (7mer-1a, 7mer-m8)
PARM1	8mer		P2RX3	6mer		SSTR1	7mer+ (7mer-1a, 7mer-m8)
MXRA7	8mer		PSMD11	6mer		ST18	7mer+ (7mer-1a, 7mer-m8)
NECTIN1	8mer		ANKRD12	6mer		ST6GAL1	7mer+ (7mer-1a, 7mer-m8)
HEYL	8mer		COLGALT1	6mer		ST8SIA4	7mer+ (7mer-1a, 7mer-m8)
C1orf226	8mer		PSMD10	6mer		STAR	7mer+ (7mer-1a, 7mer-m8)
MBP	8mer		TRHDE	6mer		STARD4	7mer+ (7mer-1a, 7mer-m8)
EME1	8mer		TARDBP	6mer		STAT5B	7mer+ (7mer-1a, 7mer-m8)
VPS53	8mer		SMARCA5	6mer		STEAP2	7mer+ (7mer-1a, 7mer-m8)
SMO	8mer		CALM2	6mer		STN1	7mer+ (7mer-1a, 7mer-m8)
MSANTD4	8mer		MIB1	6mer		STRN	7mer+ (7mer-1a, 7mer-m8)
WNT7B	8mer		HS3ST3A1	6mer		STX17	7mer+ (7mer-1a, 7mer-m8)
OAZ2	8mer		HACE1	6mer		STX6	7mer+ (7mer-1a, 7mer-m8)
LTO1	8mer		CD302	6mer		SULT1E1	7mer+ (7mer-1a, 7mer-m8)
HMGN2	8mer		GFAP	6mer		SYNJ2BP	7mer+ (7mer-1a, 7mer-m8)
FEM1B	8mer		DST	6mer		SYS1	7mer+ (7mer-1a, 7mer-m8)
COLEC10	8mer		ASIC1	6mer		TAB1	7mer+ (7mer-1a, 7mer-m8)
CNIH1	8mer		HLF	6mer		TACO1	7mer+ (7mer-1a, 7mer-m8)
BAG2	8mer		MCM5	6mer		TAF1B	7mer+ (7mer-1a, 7mer-m8)
POM121	8mer		PCDH10	6mer		TAF4B	7mer+ (7mer-1a, 7mer-m8)
MPRIP	8mer		KLHL5	6mer		TANGO6	7mer+ (7mer-1a, 7mer-m8)
GNPTAB	8mer		NFATC4	6mer		TARS1	7mer+ (7mer-1a, 7mer-m8)
CNNM2	8mer		JADE1	6mer		TBC1D1	7mer+ (7mer-1a, 7mer-m8)
PARVG	8mer		NAPA	6mer		TBC1D19	7mer+ (7mer-1a, 7mer-m8)
AGPS	8mer		CTNS	6mer		TCEANC2	7mer+ (7mer-1a, 7mer-m8)
PODNL1	8mer		PAICS	6mer		TCF12	7mer+ (7mer-1a, 7mer-m8)
IRF8	8mer		DCLK1	6mer		TCF21	7mer+ (7mer-1a, 7mer-m8)
ATRN	8mer		TCN2	6mer		TDRD5	7mer+ (7mer-1a, 7mer-m8)
VPS37A	8mer		RAB3C	6mer		TENM4	7mer+ (7mer-1a, 7mer-m8)
MMGT1	8mer		CLEC2D	6mer		TENT4A	7mer+ (7mer-1a, 7mer-m8)
WDR33	8mer		GTF2E1	6mer		TFCP2	7mer+ (7mer-1a, 7mer-m8)
SERPINA3	8mer		MED9	6mer		TFCP2L1	7mer+ (7mer-1a, 7mer-m8)
ZNF514	8mer		NODAL	6mer		TFEC	7mer+ (7mer-1a, 7mer-m8)
TMEM53	8mer		C11orf52	6mer		TFPI2	7mer+ (7mer-1a, 7mer-m8)
MYBPH	8mer		TAOK1	6mer		THAP8	7mer+ (7mer-1a, 7mer-m8)
EPM2AIP1	8mer		ZNF141	6mer		THAP9	7mer+ (7mer-1a, 7mer-m8)
DMRT2	8mer		IGFBP5	6mer		THBS1	7mer+ (7mer-1a, 7mer-m8)
CRB2	8mer		CNOT2	6mer		THG1L	7mer+ (7mer-1a, 7mer-m8)
CNKSR3	8mer		RCVRN	6mer		THRSP	7mer+ (7mer-1a, 7mer-m8)
ATAD1	8mer		SERPIND1	6mer		THY1	7mer+ (7mer-1a, 7mer-m8)
CYP11B1	8mer		SLC6A7	6mer		TIAM1	7mer+ (7mer-1a, 7mer-m8)
ZWILCH	8mer		ERC2	6mer		TICAM1	7mer+ (7mer-1a, 7mer-m8)
ZFYVE26	8mer		ANKRD40	6mer		TIGAR	7mer+ (7mer-1a, 7mer-m8)
TCP10L2	8mer		TRIM7	6mer		TIGD6	7mer+ (7mer-1a, 7mer-m8)
MRPL43	8mer		GPATCH2L	6mer		TIMM10	7mer+ (7mer-1a, 7mer-m8)
EMB	8mer		NUDCD1	6mer		TIMP3	7mer+ (7mer-1a, 7mer-m8)
CREB1	8mer		KRR1	6mer		TIPIN	7mer+ (7mer-1a, 7mer-m8)
ATP2B2	8mer		USP18	6mer		TK2	7mer+ (7mer-1a, 7mer-m8)
BRCC3	8mer		BRD1	6mer		TLE5	7mer+ (7mer-1a, 7mer-m8)
RPH3AL	8mer		TMEM19	6mer		TM4SF18	7mer+ (7mer-1a, 7mer-m8)
ZNF81	8mer		IPPK	6mer		TMCC3	7mer+ (7mer-1a, 7mer-m8)
CLEC2D	8mer		RUNDC3A	6mer		TMED7-TICAM2	7mer+ (7mer-1a, 7mer-m8)
MAPKAPK2	8mer		HECW2	6mer		TMEM127	7mer+ (7mer-1a, 7mer-m8)
RGS5	8mer		ANLN	6mer		TMEM131	7mer+ (7mer-1a, 7mer-m8)
NUDCD1	8mer		SRCAP	6mer		TMEM141	7mer+ (7mer-1a, 7mer-m8)
KPNA5	8mer		TRAFD1	6mer		TMEM184C	7mer+ (7mer-1a, 7mer-m8)
CDH26	8mer		H2AZ2	6mer		TMEM231	7mer+ (7mer-1a, 7mer-m8)
DHODH	8mer		TTL	6mer		TMEM65	7mer+ (7mer-1a, 7mer-m8)
ORM1	8mer		CCDC6	6mer		TMEM97	7mer+ (7mer-1a, 7mer-m8)
WT1	8mer		GDPD1	6mer		TMTC1	7mer+ (7mer-1a, 7mer-m8)
ZBTB10	8mer		OLA1	6mer		TMTC3	7mer+ (7mer-1a, 7mer-m8)
KCNG4	8mer		EMC7	6mer		TMX4	7mer+ (7mer-1a, 7mer-m8)
BTN3A2	8mer		CCDC198	6mer		TNFAIP1	7mer+ (7mer-1a, 7mer-m8)
PLEKHO1	8mer		DARS1	6mer		TNFAIP3	7mer+ (7mer-1a, 7mer-m8)
CCNG2	8mer		KCTD9	6mer		TNFRSF13B	7mer+ (7mer-1a, 7mer-m8)
GMPPB	8mer		STRIP2	6mer		TNFRSF13C	7mer+ (7mer-1a, 7mer-m8)
NPSR1	8mer		ALG1	6mer		TNFRSF1A	7mer+ (7mer-1a, 7mer-m8)
MRGBP	8mer		TBC1D1	6mer		TNFSF12-TNFSF13	7mer+ (7mer-1a, 7mer-m8)
RHOV	8mer		DMTN	6mer		TNN	7mer+ (7mer-1a, 7mer-m8)
CORO2B	8mer		DAO	6mer		TNP1	7mer+ (7mer-1a, 7mer-m8)
ERGIC1	8mer		FYTTD1	6mer		TNS4	7mer+ (7mer-1a, 7mer-m8)
PCDHB5	8mer		ILVBL	6mer		TOPBP1	7mer+ (7mer-1a, 7mer-m8)
KDELR1	8mer		HRH4	6mer		TOR1B	7mer+ (7mer-1a, 7mer-m8)
MYORG	8mer		MYO5C	6mer		TP63	7mer+ (7mer-1a, 7mer-m8)
CEP41	8mer		WASL	6mer		TPX2	7mer+ (7mer-1a, 7mer-m8)
PEX26	8mer		EPAS1	6mer		TRAF2	7mer+ (7mer-1a, 7mer-m8)
RAPGEF3	8mer		SEC24B	6mer		TRAPPC8	7mer+ (7mer-1a, 7mer-m8)
G6PC2	8mer		INSIG2	6mer		TRHDE	7mer+ (7mer-1a, 7mer-m8)
TNNI1	8mer		UHRF1BP1L	6mer		TRIM44	7mer+ (7mer-1a, 7mer-m8)
QDPR	8mer		WDR70	6mer		TRIM68	7mer+ (7mer-1a, 7mer-m8)
REEP5	8mer		SEMA3C	6mer		TRIP12	7mer+ (7mer-1a, 7mer-m8)
GPR35	8mer		ANGEL1	6mer		TRIP13	7mer+ (7mer-1a, 7mer-m8)
NUDT16	8mer		TTPAL	6mer		TRMT10B	7mer+ (7mer-1a, 7mer-m8)
NBPF12	8mer		LTBP2	6mer		TRPC5	7mer+ (7mer-1a, 7mer-m8)
EIF3L	8mer		YIPF4	6mer		TRPV3	7mer+ (7mer-1a, 7mer-m8)
EVL	8mer		TWIST1	6mer		TSC1	7mer+ (7mer-1a, 7mer-m8)
CEP78	8mer		C1GALT1	6mer		TSPAN12	7mer+ (7mer-1a, 7mer-m8)
TMEM221	8mer		PAK1	6mer		TTBK2	7mer+ (7mer-1a, 7mer-m8)
SPRING1	8mer		LRIG1	6mer		TTC39A	7mer+ (7mer-1a, 7mer-m8)
FOXI1	8mer		CPNE5	6mer		TTL	7mer+ (7mer-1a, 7mer-m8)
HACD1	8mer		DNAAF9	6mer		TTLL2	7mer+ (7mer-1a, 7mer-m8)
NOVA2	8mer		IL12RB2	6mer		TTLL7	7mer+ (7mer-1a, 7mer-m8)
FSTL1	8mer		EREG	6mer		TUBA4A	7mer+ (7mer-1a, 7mer-m8)
PERM1	8mer		PTPN4	6mer		TUT7	7mer+ (7mer-1a, 7mer-m8)
PLAAT5	8mer		DNAJC10	6mer		TWIST1	7mer+ (7mer-1a, 7mer-m8)
MON1B	8mer		MRPS27	6mer		TXK	7mer+ (7mer-1a, 7mer-m8)
PRKAA2	8mer		F13A1	6mer		TXNDC17	7mer+ (7mer-1a, 7mer-m8)
RPS6	8mer		MAP3K12	6mer		TYR	7mer+ (7mer-1a, 7mer-m8)
CALU	8mer		MGA	6mer		TYRO3	7mer+ (7mer-1a, 7mer-m8)
LDLRAP1	8mer		NDRG4	6mer		UBA5	7mer+ (7mer-1a, 7mer-m8)
SRPRB	8mer		STXBP5L	6mer		UBE2Q1	7mer+ (7mer-1a, 7mer-m8)
MAGED2	8mer		FDX1	6mer		UBE4A	7mer+ (7mer-1a, 7mer-m8)
ULBP3	8mer		ATG10	6mer		UBOX5	7mer+ (7mer-1a, 7mer-m8)
DYNLL1	8mer		TNFAIP3	6mer		UBXN7	7mer+ (7mer-1a, 7mer-m8)
CDS2	8mer		NOD1	6mer		UGT2B10	7mer+ (7mer-1a, 7mer-m8)
DIPK2B	8mer		APC2	6mer		UHRF1BP1	7mer+ (7mer-1a, 7mer-m8)
NKAPD1	8mer		RBFA	6mer		UHRF1BP1L	7mer+ (7mer-1a, 7mer-m8)
PGM2L1	8mer		COQ10B	6mer		UMPS	7mer+ (7mer-1a, 7mer-m8)
KCNS1	8mer		ARF3	6mer		UNC13D	7mer+ (7mer-1a, 7mer-m8)
THTPA	8mer		DOCK11	6mer		UNG	7mer+ (7mer-1a, 7mer-m8)
ZNF766	8mer		STEAP2	6mer		UROC1	7mer+ (7mer-1a, 7mer-m8)
ZNF493	8mer		KCNS2	6mer		USP14	7mer+ (7mer-1a, 7mer-m8)
RUSC2	8mer		ARMH4	6mer		USP18	7mer+ (7mer-1a, 7mer-m8)
RGS17	8mer		KAT6A	6mer		USP22	7mer+ (7mer-1a, 7mer-m8)
RAB30	8mer		SLC1A3	6mer		USP43	7mer+ (7mer-1a, 7mer-m8)
HIF1A	8mer		GATA5	6mer		USPL1	7mer+ (7mer-1a, 7mer-m8)
RNASE7	8mer		ELMOD1	6mer		VASP	7mer+ (7mer-1a, 7mer-m8)
TRPC4	8mer		QDPR	6mer		VAX1	7mer+ (7mer-1a, 7mer-m8)
HIF1AN	8mer		ZC3H4	6mer		VPS37C	7mer+ (7mer-1a, 7mer-m8)
GLG1	8mer		DGCR6L	6mer		VPS4B	7mer+ (7mer-1a, 7mer-m8)
DYDC2	8mer		FBXO30	6mer		VPS50	7mer+ (7mer-1a, 7mer-m8)
CCR7	8mer		CYP4F3	6mer		WARS2	7mer+ (7mer-1a, 7mer-m8)
ANKMY1	8mer		CA12	6mer		WASL	7mer+ (7mer-1a, 7mer-m8)
RPF2	8mer		INHBE	6mer		WBP11	7mer+ (7mer-1a, 7mer-m8)
MASP1	8mer		COX17	6mer		WDFY1	7mer+ (7mer-1a, 7mer-m8)
C1orf21	8mer		TRIB3	6mer		WDR41	7mer+ (7mer-1a, 7mer-m8)
HPSE2	8mer		G6PC1	6mer		WDR7	7mer+ (7mer-1a, 7mer-m8)
ALG13	8mer		NEXMIF	6mer		WDR70	7mer+ (7mer-1a, 7mer-m8)
ACTC1	8mer		CX3CL1	6mer		WDR77	7mer+ (7mer-1a, 7mer-m8)
EEF1AKMT3	8mer		SOGA1	6mer		WIPI2	7mer+ (7mer-1a, 7mer-m8)
PDPN	8mer		SIAE	6mer		WNT3A	7mer+ (7mer-1a, 7mer-m8)
STX17	8mer		SRD5A1	6mer		WNT4	7mer+ (7mer-1a, 7mer-m8)
OSBPL6	8mer		SLC17A6	6mer		WNT7A	7mer+ (7mer-1a, 7mer-m8)
SLC35E4	8mer		PGPEP1	6mer		WNT9A	7mer+ (7mer-1a, 7mer-m8)
MYOZ3	8mer		SPPL2A	6mer		WNT9B	7mer+ (7mer-1a, 7mer-m8)
PRRX1	8mer		LMAN2L	6mer		WSB1	7mer+ (7mer-1a, 7mer-m8)
PYGO2	8mer		RASGRF2	6mer		YBX3	7mer+ (7mer-1a, 7mer-m8)
RNF168	8mer		ETNK1	6mer		YWHAH	7mer+ (7mer-1a, 7mer-m8)
NDNF	8mer		EIF4B	6mer		ZBTB46	7mer+ (7mer-1a, 7mer-m8)
PEAK1	8mer		DNAJC8	6mer		ZC3HAV1	7mer+ (7mer-1a, 7mer-m8)
UNC119B	8mer		ZNF773	6mer		ZCCHC4	7mer+ (7mer-1a, 7mer-m8)
CLEC1A	8mer		NUFIP2	6mer		ZCRB1	7mer+ (7mer-1a, 7mer-m8)
TSPAN14	8mer		TMEM45B	6mer		ZDHHC3	7mer+ (7mer-1a, 7mer-m8)
ZNHIT6	8mer		DDX19B	6mer		ZFAND5	7mer+ (7mer-1a, 7mer-m8)
TCP10L3	8mer		SCUBE3	6mer		ZIC1	7mer+ (7mer-1a, 7mer-m8)
CLDN19	8mer		EPX	6mer		ZNF10	7mer+ (7mer-1a, 7mer-m8)
PSTPIP2	8mer		MGAT4A	6mer		ZNF106	7mer+ (7mer-1a, 7mer-m8)
SNX20	8mer		SCRN3	6mer		ZNF117	7mer+ (7mer-1a, 7mer-m8)
NT5C1A	8mer		DNAH9	6mer		ZNF141	7mer+ (7mer-1a, 7mer-m8)
PRDM12	8mer		ITGA9	6mer		ZNF24	7mer+ (7mer-1a, 7mer-m8)
EYA2	8mer		TAF1L	6mer		ZNF250	7mer+ (7mer-1a, 7mer-m8)
FUT11	8mer		SPHK2	6mer		ZNF276	7mer+ (7mer-1a, 7mer-m8)
PEX11G	8mer		EPB41L5	6mer		ZNF317	7mer+ (7mer-1a, 7mer-m8)
KRT6B	8mer		EHF	6mer		ZNF391	7mer+ (7mer-1a, 7mer-m8)
PHF20L1	8mer		USP13	6mer		ZNF407	7mer+ (7mer-1a, 7mer-m8)
DOCK9	8mer		WDR77	6mer		ZNF428	7mer+ (7mer-1a, 7mer-m8)
LINC01949	8mer		DRAM1	6mer		ZNF468	7mer+ (7mer-1a, 7mer-m8)
LAMP2	8mer		ZC3H10	6mer		ZNF560	7mer+ (7mer-1a, 7mer-m8)
NOLC1	8mer		YY1	6mer		ZNF577	7mer+ (7mer-1a, 7mer-m8)
MMP17	8mer		SNX24	6mer		ZNF618	7mer+ (7mer-1a, 7mer-m8)
XRRA1	8mer		WNT3A	6mer		ZNF641	7mer+ (7mer-1a, 7mer-m8)
ABCB9	8mer		FKBP4	6mer		ZNF764	7mer+ (7mer-1a, 7mer-m8)
TP73	8mer		BTBD11	6mer		ZNRF4	7mer+ (7mer-1a, 7mer-m8)
GABRB2	8mer		CD93	6mer		ZPR1	7mer+ (7mer-1a, 7mer-m8)
LUZP1	8mer		GALNT5	6mer		ZSWIM3	7mer+ (7mer-1a, 7mer-m8)
ONECUT2	8mer		TCF3	6mer		ZYG11B	7mer+ (7mer-1a, 7mer-m8)
			ZNF618	6mer		SHLD1	7mer+ (7mer-1a, 7mer-m8)
			OLFML2A	6mer		NSG2	7mer+ (7mer-1a, 7mer-m8)
			CFAP251	6mer		EMB	7mer+ (7mer-1a, 7mer-m8)
			PCDHAC2	6mer		MMADHC	7mer+ (7mer-1a, 7mer-m8)
			PCDHA13	6mer		MRC2	7mer+ (7mer-1a, 7mer-m8)
			CNOT11	6mer		MECP2	7mer+ (7mer-1a, 7mer-m8)
			NCF1	6mer		BTD	7mer+ (7mer-1a, 7mer-m8)
			PPP1R9A	6mer		CAMTA1	7mer+ (7mer-1a, 7mer-m8)
			SLCO2B1	6mer		ANTXR1	7mer+ (7mer-1a, 7mer-m8)
			ANK1	6mer		PRY	7mer+ (7mer-1a, 7mer-m8)
			FHIP2B	6mer		SLC38A11	7mer+ (7mer-1a, 7mer-m8)
			HOXB13	6mer		PRY2	7mer+ (7mer-1a, 7mer-m8)
			IGF2BP1	6mer		HAS2	7mer+ (7mer-1a, 7mer-m8)
			BTG2	6mer		AGAP1	7mer+ (7mer-1a, 7mer-m8)
			CELF3	6mer		HINT1	7mer+ (7mer-1a, 7mer-m8)
			ALDH4A1	6mer		ADCYAP1R1	7mer+ (7mer-1a, 7mer-m8)
			MT1A	6mer		FRMD3	7mer+ (7mer-1a, 7mer-m8)
			TNFRSF13C	6mer		ANKS3	7mer+ (7mer-1a, 7mer-m8)
			KALRN	6mer		KMT5B	7mer+ (7mer-1a, 7mer-m8)
			HAPLN4	6mer		TMEM154	7mer+ (7mer-1a, 7mer-m8)
			CRYAA	6mer		RPL7L1	7mer+ (7mer-1a, 7mer-m8)
			LRRC3	6mer		VASN	7mer+ (7mer-1a, 7mer-m8)
			ZNF626	6mer		PCNX1	7mer+ (7mer-1a, 7mer-m8)
			UBE2Q1	6mer		TMEM208	7mer+ (7mer-1a, 7mer-m8)
			CCR5	6mer		TPST1	7mer+ (7mer-1a, 7mer-m8)
			ZNF250	6mer		IL17D	7mer+ (7mer-1a, 7mer-m8)
			MED15	6mer		SIK2	7mer+ (7mer-1a, 7mer-m8)
			DCUN1D1	6mer		CHSY3	7mer+ (7mer-1a, 7mer-m8)
			PCYT1A	6mer		PWWP2B	7mer+ (7mer-1a, 7mer-m8)
			ACOX1	6mer		TUB	7mer+ (7mer-1a, 7mer-m8)
			ALDH16A1	6mer		SEMA4C	7mer+ (7mer-1a, 7mer-m8)
			PSME3	6mer		CD2BP2	7mer+ (7mer-1a, 7mer-m8)
			WNT1	6mer		CERS6	7mer+ (7mer-1a, 7mer-m8)
			ZNF562	6mer		CEP89	7mer+ (7mer-1a, 7mer-m8)
			ZNF563	6mer		PRND	7mer+ (7mer-1a, 7mer-m8)
			SOX8	6mer		MBOAT2	7mer+ (7mer-1a, 7mer-m8)
			CLPB	6mer		LSM3	7mer+ (7mer-1a, 7mer-m8)
			NEU3	6mer		LRP8	7mer+ (7mer-1a, 7mer-m8)
			CYB561A3	6mer		ISG20	7mer+ (7mer-1a, 7mer-m8)
			GNG3	6mer		FSTL5	7mer+ (7mer-1a, 7mer-m8)
			SPINDOC	6mer		CSDC2	7mer+ (7mer-1a, 7mer-m8)
			TPCN2	6mer		ATOH8	7mer+ (7mer-1a, 7mer-m8)
			CYP4A22	6mer		GBX2	7mer+ (7mer-1a, 7mer-m8)
			ZYG11B	6mer		HOXD4	7mer+ (7mer-1a, 7mer-m8)
			DRAXIN	6mer		ETV5	7mer+ (7mer-1a, 7mer-m8)
			ZNF281	6mer		TBCA	7mer+ (7mer-1a, 7mer-m8)
			NMNAT2	6mer		PPIC	7mer+ (7mer-1a, 7mer-m8)
			C1orf115	6mer		SOCS5	7mer+ (7mer-1a, 7mer-m8)
			HAAO	6mer		HAS3	7mer+ (7mer-1a, 7mer-m8)
			ARL5A	6mer		UBE2E1	7mer+ (7mer-1a, 7mer-m8)
			NUP35	6mer		COG8	7mer+ (7mer-1a, 7mer-m8)
			SLC16A14	6mer		RAC3	7mer+ (7mer-1a, 7mer-m8)
			ZNF514	6mer		ZNF584	7mer+ (7mer-1a, 7mer-m8)
			RNF149	6mer		MPLKIP	7mer+ (7mer-1a, 7mer-m8)
			CDC42EP3	6mer		OTUD7A	7mer+ (7mer-1a, 7mer-m8)
			TGFA	6mer		P4HA1	7mer+ (7mer-1a, 7mer-m8)
			FZD5	6mer		SYNPO2	7mer+ (7mer-1a, 7mer-m8)
			ALPG	6mer		ABHD15	7mer+ (7mer-1a, 7mer-m8)
			ALPI	6mer		JHY	7mer+ (7mer-1a, 7mer-m8)
			LRRC58	6mer		RASSF6	7mer+ (7mer-1a, 7mer-m8)
			FSTL1	6mer		MAGI3	7mer+ (7mer-1a, 7mer-m8)
			CXCR1	6mer		HOOK3	7mer+ (7mer-1a, 7mer-m8)
			NEK10	6mer		SYNPO	7mer+ (7mer-1a, 7mer-m8)
			CHCHD4	6mer		BAHCC1	7mer+ (7mer-1a, 7mer-m8)
			PRKCI	6mer		RXFP1	7mer+ (7mer-1a, 7mer-m8)
			RETSAT	6mer		DDX23	7mer+ (7mer-1a, 7mer-m8)
			ABI2	6mer		ZNF471	7mer+ (7mer-1a, 7mer-m8)
			COX18	6mer		SLC37A2	7mer+ (7mer-1a, 7mer-m8)
			PRICKLE2	6mer		SEC16B	7mer+ (7mer-1a, 7mer-m8)
			CCNL1	6mer		SSH3	7mer+ (7mer-1a, 7mer-m8)
			RPL9	6mer		LEMD3	7mer+ (7mer-1a, 7mer-m8)
			APBB2	6mer		ATAD1	7mer+ (7mer-1a, 7mer-m8)
			PCOLCE2	6mer		LRRFIP1	7mer+ (7mer-1a, 7mer-m8)
			CXCL5	6mer		APOBEC3F	7mer+ (7mer-1a, 7mer-m8)
			PPBP	6mer		SNX33	7mer+ (7mer-1a, 7mer-m8)
			TM4SF18	6mer		MARCHF3	7mer+ (7mer-1a, 7mer-m8)
			TCF23	6mer		ABCD2	7mer+ (7mer-1a, 7mer-m8)
			DNAJC5G	6mer		ZNF622	7mer+ (7mer-1a, 7mer-m8)
			KIAA1143	6mer		PSMD1	7mer+ (7mer-1a, 7mer-m8)
			TGM4	6mer		ZNF596	7mer+ (7mer-1a, 7mer-m8)
			ZDHHC3	6mer		REST	7mer+ (7mer-1a, 7mer-m8)
			CDCP1	6mer		ZHX3	7mer+ (7mer-1a, 7mer-m8)
			ELP6	6mer		PPARGC1B	7mer+ (7mer-1a, 7mer-m8)
			DTX3L	6mer		XCR1	7mer+ (7mer-1a, 7mer-m8)
			ITGB5	6mer		ZMIZ2	7mer+ (7mer-1a, 7mer-m8)
			DNALI1	6mer		MOB1B	7mer+ (7mer-1a, 7mer-m8)
			OSBPL11	6mer		VEGFB	7mer+ (7mer-1a, 7mer-m8)
			LIPH	6mer		POLR1G	7mer+ (7mer-1a, 7mer-m8)
			RHO	6mer		CGGBP1	7mer+ (7mer-1a, 7mer-m8)
			UBXN7	6mer		RND1	7mer+ (7mer-1a, 7mer-m8)
			CLDN19	6mer		HSPA6	7mer+ (7mer-1a, 7mer-m8)
			ADH5	6mer		TRIM59	7mer+ (7mer-1a, 7mer-m8)
			BDH2	6mer		TRMT10C	7mer+ (7mer-1a, 7mer-m8)
			HSPA4L	6mer		ACO1	7mer+ (7mer-1a, 7mer-m8)
			HMGB2	6mer		CFLAR	7mer+ (7mer-1a, 7mer-m8)
			SCRG1	6mer		NDST2	7mer+ (7mer-1a, 7mer-m8)
			MAD2L1	6mer		MSL2	7mer+ (7mer-1a, 7mer-m8)
			GUCY1A1	6mer		LIPT2	7mer+ (7mer-1a, 7mer-m8)
			NAA15	6mer		RBM14	7mer+ (7mer-1a, 7mer-m8)
			ABCE1	6mer		PDE8A	7mer+ (7mer-1a, 7mer-m8)
			LMBRD2	6mer		VPS41	7mer+ (7mer-1a, 7mer-m8)
			RANBP3L	6mer		ARL10	7mer+ (7mer-1a, 7mer-m8)
			STARD4	6mer		SNED1	7mer+ (7mer-1a, 7mer-m8)
			ANKRD33B	6mer		VCPIP1	7mer+ (7mer-1a, 7mer-m8)
			RPS23	6mer		TNKS	7mer+ (7mer-1a, 7mer-m8)
			WDR41	6mer		SUGT1	7mer+ (7mer-1a, 7mer-m8)
			TCERG1	6mer		ZNF621	7mer+ (7mer-1a, 7mer-m8)
			GPX8	6mer		TBC1D16	7mer+ (7mer-1a, 7mer-m8)
			ENPP6	6mer		SLCO2A1	7mer+ (7mer-1a, 7mer-m8)
			ERAP1	6mer		CBX2	7mer+ (7mer-1a, 7mer-m8)
			MAP1B	6mer		SLCO4C1	7mer+ (7mer-1a, 7mer-m8)
			UTP15	6mer		CCPG1	7mer+ (7mer-1a, 7mer-m8)
			TLR3	6mer		LRRC7	7mer+ (7mer-1a, 7mer-m8)
			CCDC127	6mer		DPY19L1	7mer+ (7mer-1a, 7mer-m8)
			SPATA48	6mer		ZNF431	7mer+ (7mer-1a, 7mer-m8)
			BMT2	6mer		DPYSL2	7mer+ (7mer-1a, 7mer-m8)
			GPR85	6mer		MAP9	7mer+ (7mer-1a, 7mer-m8)
			BMPER	6mer		RIN1	7mer+ (7mer-1a, 7mer-m8)
			ANKHD1	6mer		RNF26	7mer+ (7mer-1a, 7mer-m8)
			HSPA9	6mer		ZNF490	7mer+ (7mer-1a, 7mer-m8)
			LMTK2	6mer		GABRB3	7mer+ (7mer-1a, 7mer-m8)
			EN2	6mer		EDN3	7mer+ (7mer-1a, 7mer-m8)
			TMEM184A	6mer		SH3PXD2B	7mer+ (7mer-1a, 7mer-m8)
			PHAX	6mer		ODAPH	7mer+ (7mer-1a, 7mer-m8)
			MYORG	6mer		FBXO31	7mer+ (7mer-1a, 7mer-m8)
			COL14A1	6mer		ATP9A	7mer+ (7mer-1a, 7mer-m8)
			HDX	6mer		MMP14	7mer+ (7mer-1a, 7mer-m8)
			PABIR2	6mer		F2	7mer+ (7mer-1a, 7mer-m8)
			PGM2L1	6mer		ZNF507	7mer+ (7mer-1a, 7mer-m8)
			INPPL1	6mer		ABRA	7mer+ (7mer-1a, 7mer-m8)
			PHOX2A	6mer		GAL3ST3	7mer+ (7mer-1a, 7mer-m8)
			CRYL1	6mer		ZNF417	7mer+ (7mer-1a, 7mer-m8)
			ARF6	6mer		CMKLR1	7mer+ (7mer-1a, 7mer-m8)
			TMEM63C	6mer		POLD4	7mer+ (7mer-1a, 7mer-m8)
			TRIM9	6mer		DST	7mer+ (7mer-1a, 7mer-m8)
			ABRAXAS2	6mer		PEAK1	7mer+ (7mer-1a, 7mer-m8)
			TSC1	6mer		NR1D2	7mer+ (7mer-1a, 7mer-m8)
			ARHGEF40	6mer		YPEL2	7mer+ (7mer-1a, 7mer-m8)
			WAPL	6mer		RNF152	7mer+ (7mer-1a, 7mer-m8)
			ISCA2	6mer		ZBTB11	7mer+ (7mer-1a, 7mer-m8)
			CPSF2	6mer		BACE1	7mer+ (7mer-1a, 7mer-m8)
			CLMN	6mer		OGFOD3	7mer+ (7mer-1a, 7mer-m8)
			SPRED1	6mer		ISG20L2	7mer+ (7mer-1a, 7mer-m8)
			C14orf93	6mer		C7	7mer+ (7mer-1a, 7mer-m8)
			HIF1AN	6mer		SERTAD2	7mer+ (7mer-1a, 7mer-m8)
			ADAMTS15	6mer		OSBPL3	7mer+ (7mer-1a, 7mer-m8)
			ZNF319	6mer		GNAI2	7mer+ (7mer-1a, 7mer-m8)
			TMEM132B	6mer		MRPS23	7mer+ (7mer-1a, 7mer-m8)
			TRIM44	6mer		STX4	7mer+ (7mer-1a, 7mer-m8)
			TMX3	6mer		LIMCH1	7mer+ (7mer-1a, 7mer-m8)
			MAPK7	6mer		B3GALNT2	7mer+ (7mer-1a, 7mer-m8)
			A2ML1	6mer			7mer+ (7mer-1a, 7mer-m8)
			ZNF592	6mer		DDX54	7mer+ (7mer-1a, 7mer-m8)
			PCLAF	6mer		TNS2	7mer+ (7mer-1a, 7mer-m8)
			GLYATL1	6mer		SPECC1L	7mer+ (7mer-1a, 7mer-m8)
			TERF2IP	6mer		NHP2	7mer+ (7mer-1a, 7mer-m8)
			ZBTB39	6mer		NEPRO	7mer+ (7mer-1a, 7mer-m8)
			PATL1	6mer		UTP4	7mer+ (7mer-1a, 7mer-m8)
			GREM1	6mer		ZMYM3	7mer+ (7mer-1a, 7mer-m8)
			SNRPD1	6mer		CSRNP3	7mer+ (7mer-1a, 7mer-m8)
			LRSAM1	6mer		ZNF620	7mer+ (7mer-1a, 7mer-m8)
			SLC27A4	6mer		HCLS1	7mer+ (7mer-1a, 7mer-m8)
			TRPM2	6mer		ZMYM4	7mer+ (7mer-1a, 7mer-m8)
			PRR15L	6mer		NSUN3	7mer+ (7mer-1a, 7mer-m8)
			GPRC5B	6mer		BVES	7mer+ (7mer-1a, 7mer-m8)
			ZNF91	6mer		CD55	7mer+ (7mer-1a, 7mer-m8)
			MED1	6mer		SKA3	7mer+ (7mer-1a, 7mer-m8)
			CD3D	6mer		HNRNPA0	7mer+ (7mer-1a, 7mer-m8)
			TEPSIN	6mer		TRIM41	7mer+ (7mer-1a, 7mer-m8)
			TRIM68	6mer		RHOT2	7mer+ (7mer-1a, 7mer-m8)
			UNC119	6mer		PRSS50	7mer+ (7mer-1a, 7mer-m8)
			RSKR	6mer		ADGRA2	7mer+ (7mer-1a, 7mer-m8)
			ZNF641	6mer		ARSJ	7mer+ (7mer-1a, 7mer-m8)
			GPD1	6mer		PLXDC1	7mer+ (7mer-1a, 7mer-m8)
			DIP2B	6mer		LDLRAD3	7mer+ (7mer-1a, 7mer-m8)
			ZNF526	6mer		RPUSD2	7mer+ (7mer-1a, 7mer-m8)
			GRIK5	6mer		LSM10	7mer+ (7mer-1a, 7mer-m8)
			ZFP28	6mer		ZMAT4	7mer+ (7mer-1a, 7mer-m8)
			ZNF577	6mer		TFE3	7mer+ (7mer-1a, 7mer-m8)
			BIRC5	6mer		YOD1	7mer+ (7mer-1a, 7mer-m8)
			SOST	6mer		WNK1	7mer+ (7mer-1a, 7mer-m8)
			SRRM2	6mer		SMCO3	7mer+ (7mer-1a, 7mer-m8)
			ZNF597	6mer		RPTN	7mer+ (7mer-1a, 7mer-m8)
			SDHAF2	6mer		HNF4A	7mer+ (7mer-1a, 7mer-m8)
			DDB1	6mer		LARP4B	7mer+ (7mer-1a, 7mer-m8)
			MAJIN	6mer		GCNT2	7mer+ (7mer-1a, 7mer-m8)
			SCARA3	6mer		EEF1A1	7mer+ (7mer-1a, 7mer-m8)
			MSANTD4	6mer		SOX6	7mer+ (7mer-1a, 7mer-m8)
			LRRC28	6mer		CLU	7mer+ (7mer-1a, 7mer-m8)
			HSPB3	6mer		ZBTB8A	7mer+ (7mer-1a, 7mer-m8)
			SLAMF1	6mer		NPHP1	7mer+ (7mer-1a, 7mer-m8)
			PIEZO2	6mer		SLC9A9	7mer+ (7mer-1a, 7mer-m8)
			NHLH1	6mer		DEF6	7mer+ (7mer-1a, 7mer-m8)
			FUT9	6mer		EFCAB11	7mer+ (7mer-1a, 7mer-m8)
			SDC2	6mer		PUS10	7mer+ (7mer-1a, 7mer-m8)
			DDX19A	6mer		RHOJ	7mer+ (7mer-1a, 7mer-m8)
			KIF5B	6mer		OXTR	7mer+ (7mer-1a, 7mer-m8)
			MCC	6mer		ALX1	7mer+ (7mer-1a, 7mer-m8)
			CDC25A	6mer		TRIM25	7mer+ (7mer-1a, 7mer-m8)
			DESI2	6mer		PLAG1	7mer+ (7mer-1a, 7mer-m8)
			RGPD8	6mer		ZNF776	7mer+ (7mer-1a, 7mer-m8)
			NUDCD2	6mer		TOLLIP	7mer+ (7mer-1a, 7mer-m8)
			LETM1	6mer		RAB23	7mer+ (7mer-1a, 7mer-m8)
			SPRY3	6mer		MTG1	7mer+ (7mer-1a, 7mer-m8)
			NLGN2	6mer		RANBP10	7mer+ (7mer-1a, 7mer-m8)
			CSNK1G1	6mer		BCL2L13	7mer+ (7mer-1a, 7mer-m8)
			EMB	6mer		PROM2	7mer+ (7mer-1a, 7mer-m8)
			PA2G4	6mer		TMEM11	7mer+ (7mer-1a, 7mer-m8)
			ARNT2	6mer		NOS1	7mer+ (7mer-1a, 7mer-m8)
			MECP2	6mer		ATG4C	7mer+ (7mer-1a, 7mer-m8)
			BTD	6mer		NKPD1	7mer+ (7mer-1a, 7mer-m8)
			TMED10	6mer		CA8	7mer+ (7mer-1a, 7mer-m8)
			SLC38A11	6mer		GANC	7mer+ (7mer-1a, 7mer-m8)
			AGAP1	6mer		RNF168	7mer+ (7mer-1a, 7mer-m8)
			CPLX1	6mer		CLSPN	7mer+ (7mer-1a, 7mer-m8)
			ADCYAP1R1	6mer		EDEM3	7mer+ (7mer-1a, 7mer-m8)
			TMEM154	6mer		MYO1D	7mer+ (7mer-1a, 7mer-m8)
			TM4SF20	6mer		MRTFB	7mer+ (7mer-1a, 7mer-m8)
			C1GALT1C1	6mer		BBS1	7mer+ (7mer-1a, 7mer-m8)
			RPL7L1	6mer		MRPL43	7mer+ (7mer-1a, 7mer-m8)
			VASN	6mer		GLTP	7mer+ (7mer-1a, 7mer-m8)
			PCNX1	6mer		ANKRD23	7mer+ (7mer-1a, 7mer-m8)
			AMOT	6mer		LINC01559	7mer+ (7mer-1a, 7mer-m8)
			LONRF3	6mer		TMC8	7mer+ (7mer-1a, 7mer-m8)
			TMEM208	6mer		EML4	7mer+ (7mer-1a, 7mer-m8)
			UQCRFS1	6mer		NFX1	7mer+ (7mer-1a, 7mer-m8)
			SMR3B	6mer		MEOX1	7mer+ (7mer-1a, 7mer-m8)
			CHSY3	6mer		FIBIN	7mer+ (7mer-1a, 7mer-m8)
			P2RY1	6mer		CA5B	7mer+ (7mer-1a, 7mer-m8)
			UGT2B4	6mer		AVL9	7mer+ (7mer-1a, 7mer-m8)
			ESCO2	6mer		FOXP1	7mer+ (7mer-1a, 7mer-m8)
			S1PR1	6mer		ZFP3	7mer+ (7mer-1a, 7mer-m8)
			SMYD4	6mer		SYT9	7mer+ (7mer-1a, 7mer-m8)
			RBMX2	6mer		SWAP70	7mer+ (7mer-1a, 7mer-m8)
			MBD3L1	6mer		ALS2CL	7mer+ (7mer-1a, 7mer-m8)
			TBL2	6mer		GEMIN4	7mer+ (7mer-1a, 7mer-m8)
			TET2	6mer		MLXIP	7mer+ (7mer-1a, 7mer-m8)
			CEP89	6mer		ZBTB34	7mer+ (7mer-1a, 7mer-m8)
			TSPAN5	6mer		TTC7A	7mer+ (7mer-1a, 7mer-m8)
			PPM1D	6mer		SHISA3	7mer+ (7mer-1a, 7mer-m8)
			RNF187	6mer		TAC1	7mer+ (7mer-1a, 7mer-m8)
			LSM3	6mer		GORASP1	7mer+ (7mer-1a, 7mer-m8)
			LRP8	6mer		ETV4	7mer+ (7mer-1a, 7mer-m8)
			ANKRD27	6mer		ELL3	7mer+ (7mer-1a, 7mer-m8)
			CHRNB1	6mer		KARS1	7mer+ (7mer-1a, 7mer-m8)
			TMEM43	6mer		MRI1	7mer+ (7mer-1a, 7mer-m8)
			HSPBAP1	6mer		ZNF384	7mer+ (7mer-1a, 7mer-m8)
			KCNS1	6mer		NECTIN3	7mer+ (7mer-1a, 7mer-m8)
			PRKCE	6mer		GATD1	7mer+ (7mer-1a, 7mer-m8)
			MLKL	6mer		RNF213	7mer+ (7mer-1a, 7mer-m8)
			C2orf68	6mer		CNGB3	7mer+ (7mer-1a, 7mer-m8)
			CEP120	6mer		HSPH1	7mer+ (7mer-1a, 7mer-m8)
			TMEM192	6mer		ZNF48	7mer+ (7mer-1a, 7mer-m8)
			SOCS5	6mer		FOXL1	7mer+ (7mer-1a, 7mer-m8)
			ROBO4	6mer		KBTBD11	7mer+ (7mer-1a, 7mer-m8)
			HAS3	6mer		AGPAT4	7mer+ (7mer-1a, 7mer-m8)
			ZNF672	6mer		PAGR1	7mer+ (7mer-1a, 7mer-m8)
			CXCL10	6mer		KIF1A	7mer+ (7mer-1a, 7mer-m8)
			PTGER3	6mer		POLE	7mer+ (7mer-1a, 7mer-m8)
			NPTX1	6mer		SSBP2	7mer+ (7mer-1a, 7mer-m8)
			FAM83B	6mer		PELI3	7mer+ (7mer-1a, 7mer-m8)
			COG8	6mer		ARL14	7mer+ (7mer-1a, 7mer-m8)
			LNX1	6mer		KIF1C	7mer+ (7mer-1a, 7mer-m8)
			CHRNA7	6mer		CRTAP	7mer+ (7mer-1a, 7mer-m8)
			RBMXL2	6mer		IGSF9B	7mer+ (7mer-1a, 7mer-m8)
			ZNF584	6mer		ENPP4	7mer+ (7mer-1a, 7mer-m8)
			MPLKIP	6mer		PLXNA4	7mer+ (7mer-1a, 7mer-m8)
			OTUD7A	6mer		LEPROTL1	7mer+ (7mer-1a, 7mer-m8)
			MYOZ2	6mer		HIGD1A	7mer+ (7mer-1a, 7mer-m8)
			KLF13	6mer		GCC1	7mer+ (7mer-1a, 7mer-m8)
			TMEM87A	6mer		SIGLEC8	7mer+ (7mer-1a, 7mer-m8)
			HTRA3	6mer		RAB8B	7mer+ (7mer-1a, 7mer-m8)
			PCDHA10	6mer		PPIP5K2	7mer+ (7mer-1a, 7mer-m8)
			SLCO1A2	6mer		PINK1	7mer+ (7mer-1a, 7mer-m8)
			RASSF6	6mer		FKBP10	7mer+ (7mer-1a, 7mer-m8)
			AKNA	6mer		IP6K1	7mer+ (7mer-1a, 7mer-m8)
			CAVIN4	6mer		ULK1	7mer+ (7mer-1a, 7mer-m8)
			THOP1	6mer		CCDC71	7mer+ (7mer-1a, 7mer-m8)
			BAHCC1	6mer		VARS2	7mer+ (7mer-1a, 7mer-m8)
			ZBTB5	6mer		SOX11	7mer+ (7mer-1a, 7mer-m8)
			RXFP1	6mer		EHD3	7mer+ (7mer-1a, 7mer-m8)
			MCL1	6mer		PPP2R1A	7mer+ (7mer-1a, 7mer-m8)
			ZNF471	6mer		TRIM72	7mer+ (7mer-1a, 7mer-m8)
			SLC37A2	6mer		RPL10A	7mer+ (7mer-1a, 7mer-m8)
			THAP2	6mer		SMC1A	7mer+ (7mer-1a, 7mer-m8)
			PDE7B	6mer		UBA6	7mer+ (7mer-1a, 7mer-m8)
			PPM1E	6mer		FAM210A	7mer+ (7mer-1a, 7mer-m8)
			FBXO22	6mer		WDR33	7mer+ (7mer-1a, 7mer-m8)
			RNASEH2C	6mer		ZADH2	7mer+ (7mer-1a, 7mer-m8)
			ATAD1	6mer		GCNT4	7mer+ (7mer-1a, 7mer-m8)
			RSF1	6mer		KCTD2	7mer+ (7mer-1a, 7mer-m8)
			STOX2	6mer		FAM124A	7mer+ (7mer-1a, 7mer-m8)
			CCAR2	6mer		COL12A1	7mer+ (7mer-1a, 7mer-m8)
			TMOD3	6mer		MICOS10	7mer+ (7mer-1a, 7mer-m8)
			ATP2A2	6mer		RRP7A	7mer+ (7mer-1a, 7mer-m8)
			ABCD2	6mer		DUOXA2	7mer+ (7mer-1a, 7mer-m8)
			ALG10B	6mer		ATP11B	7mer+ (7mer-1a, 7mer-m8)
			LEP	6mer		ZNF491	7mer+ (7mer-1a, 7mer-m8)
			MYEOV	6mer		SLC17A8	7mer+ (7mer-1a, 7mer-m8)
			CKS1B	6mer		POGLUT3	7mer+ (7mer-1a, 7mer-m8)
			REST	6mer		ACSS1	7mer+ (7mer-1a, 7mer-m8)
			LCLAT1	6mer		WIPF2	7mer+ (7mer-1a, 7mer-m8)
			VPS26C	6mer		TCOF1	7mer+ (7mer-1a, 7mer-m8)
			NRIP3	6mer		DDHD1	7mer+ (7mer-1a, 7mer-m8)
			PPARGC1B	6mer		ARMC10	7mer+ (7mer-1a, 7mer-m8)
			XCR1	6mer		ST8SIA3	7mer+ (7mer-1a, 7mer-m8)
			ZMIZ2	6mer		CYP2B6	7mer+ (7mer-1a, 7mer-m8)
			KLF7	6mer		RNF31	7mer+ (7mer-1a, 7mer-m8)
			INHBC	6mer		CD28	7mer+ (7mer-1a, 7mer-m8)
			ZNF680	6mer		GRK3	7mer+ (7mer-1a, 7mer-m8)
			GRAMD2A	6mer		SIDT2	7mer+ (7mer-1a, 7mer-m8)
			FAM241A	6mer		CIITA	7mer+ (7mer-1a, 7mer-m8)
			HSPA6	6mer		ZKSCAN1	7mer+ (7mer-1a, 7mer-m8)
			TMEM234	6mer		GLIS3	7mer+ (7mer-1a, 7mer-m8)
			UTP23	6mer		FAM71C	7mer+ (7mer-1a, 7mer-m8)
			HSFY1	6mer		PPIE	7mer+ (7mer-1a, 7mer-m8)
			GGA2	6mer		MTURN	7mer+ (7mer-1a, 7mer-m8)
			TRMT10C	6mer		USP9X	7mer+ (7mer-1a, 7mer-m8)
			SEC22A	6mer		RNF40	7mer+ (7mer-1a, 7mer-m8)
			ACO1	6mer		SCN4B	7mer+ (7mer-1a, 7mer-m8)
			CFLAR	6mer		DIAPH2	7mer+ (7mer-1a, 7mer-m8)
			KLK10	6mer		CREG2	7mer+ (7mer-1a, 7mer-m8)
			BAALC	6mer		VPS37A	7mer+ (7mer-1a, 7mer-m8)
			MSL2	6mer		YARS2	7mer+ (7mer-1a, 7mer-m8)
			ATP6V0A4	6mer		HMGCS1	7mer+ (7mer-1a, 7mer-m8)
			TADA2B	6mer		BET1L	7mer+ (7mer-1a, 7mer-m8)
			LIPT2	6mer		KLK2	7mer+ (7mer-1a, 7mer-m8)
			LGI4	6mer		LMNB2	7mer+ (7mer-1a, 7mer-m8)
			PSMC5	6mer		CEP57	7mer+ (7mer-1a, 7mer-m8)
			EIF4EBP3	6mer		DMRTA1	7mer+ (7mer-1a, 7mer-m8)
			PIGG	6mer		ASB4	7mer+ (7mer-1a, 7mer-m8)
			TNKS	6mer		KLHL38	7mer+ (7mer-1a, 7mer-m8)
			CASP2	6mer		GRTP1	7mer+ (7mer-1a, 7mer-m8)
			GPD2	6mer		FAXDC2	7mer+ (7mer-1a, 7mer-m8)
			PPP1R3B	6mer		RNF185	7mer+ (7mer-1a, 7mer-m8)
			RFNG	6mer		ABCF1	7mer+ (7mer-1a, 7mer-m8)
			FAM131A	6mer		ACOT4	7mer+ (7mer-1a, 7mer-m8)
			DCAKD	6mer		ZNF639	7mer+ (7mer-1a, 7mer-m8)
			CYB561D1	6mer		IFT80	7mer+ (7mer-1a, 7mer-m8)
			SULT1B1	6mer		B3GNT5	7mer+ (7mer-1a, 7mer-m8)
			C11orf45	6mer		ERGIC1	7mer+ (7mer-1a, 7mer-m8)
			ADAM17	6mer		YME1L1	7mer+ (7mer-1a, 7mer-m8)
			TBC1D16	6mer		LCORL	7mer+ (7mer-1a, 7mer-m8)
			DPY19L1	6mer		PSD3	7mer+ (7mer-1a, 7mer-m8)
			MOBP	6mer		CARM1	7mer+ (7mer-1a, 7mer-m8)
			ZNF431	6mer		PAK2	7mer+ (7mer-1a, 7mer-m8)
				6mer		ATP10B	7mer+ (7mer-1a, 7mer-m8)
			RPL38	6mer		TMEM151A	7mer+ (7mer-1a, 7mer-m8)
			HEG1	6mer		EXOSC3	7mer+ (7mer-1a, 7mer-m8)
			P2RY2	6mer		SEPHS1	7mer+ (7mer-1a, 7mer-m8)
			DPYSL2	6mer		DZIP1L	7mer+ (7mer-1a, 7mer-m8)
			TNS3	6mer		MC2R	7mer+ (7mer-1a, 7mer-m8)
			PDE12	6mer		CFD	7mer+ (7mer-1a, 7mer-m8)
			ZNF706	6mer		RASSF1	7mer+ (7mer-1a, 7mer-m8)
			CD248	6mer		FFAR3	7mer+ (7mer-1a, 7mer-m8)
			GNPDA1	6mer		ZNF704	7mer+ (7mer-1a, 7mer-m8)
			ZNF490	6mer		KCNK12	7mer+ (7mer-1a, 7mer-m8)
			METTL2A	6mer		PHF7	7mer+ (7mer-1a, 7mer-m8)
			RPL21	6mer		PAPPA	7mer+ (7mer-1a, 7mer-m8)
			GABRB3	6mer		LRRC14B	7mer+ (7mer-1a, 7mer-m8)
			FBXO45	6mer		APRG1	7mer+ (7mer-1a, 7mer-m8)
			FBXO31	6mer		PLCXD3	7mer+ (7mer-1a, 7mer-m8)
			IL1RL1	6mer		NLRP10	7mer+ (7mer-1a, 7mer-m8)
			PDP2	6mer		CIB1	7mer+ (7mer-1a, 7mer-m8)
			OXSR1	6mer		KCNJ15	7mer+ (7mer-1a, 7mer-m8)
			AQP1	6mer		ZNF92	7mer+ (7mer-1a, 7mer-m8)
			MMP14	6mer		PAWR	7mer+ (7mer-1a, 7mer-m8)
			ERCC4	6mer		MCF2L2	7mer+ (7mer-1a, 7mer-m8)
			TWNK	6mer		THEMIS2	7mer+ (7mer-1a, 7mer-m8)
			ZNF417	6mer		SYNGR1	7mer+ (7mer-1a, 7mer-m8)
			CMKLR1	6mer		SDR42E1	7mer+ (7mer-1a, 7mer-m8)
			RTP1	6mer		CALN1	7mer+ (7mer-1a, 7mer-m8)
			PFKM	6mer		NFAM1	7mer+ (7mer-1a, 7mer-m8)
			AMZ1	6mer		RFLNB	7mer+ (7mer-1a, 7mer-m8)
			PEAK1	6mer		CCDC137	7mer+ (7mer-1a, 7mer-m8)
			BTN2A1	6mer		BLZF1	7mer+ (7mer-1a, 7mer-m8)
			RESF1	6mer		SERPINA5	7mer+ (7mer-1a, 7mer-m8)
			RNF152	6mer		PEX26	7mer+ (7mer-1a, 7mer-m8)
			AGGF1	6mer		ACSM2B	7mer+ (7mer-1a, 7mer-m8)
			ZNF41	6mer		PYCR1	7mer+ (7mer-1a, 7mer-m8)
			AQP11	6mer		CALHM1	7mer+ (7mer-1a, 7mer-m8)
			ZDHHC7	6mer		IST1	7mer+ (7mer-1a, 7mer-m8)
			GPR89A	6mer		ZNF696	7mer+ (7mer-1a, 7mer-m8)
			LIMCH1	6mer		SAMD14	7mer+ (7mer-1a, 7mer-m8)
			RGS5	6mer		LMLN	7mer+ (7mer-1a, 7mer-m8)
			CSNK1D	6mer		ZKSCAN8	7mer+ (7mer-1a, 7mer-m8)
			BICRAL	6mer		F8	7mer+ (7mer-1a, 7mer-m8)
			BTBD9	6mer		ACTRT3	7mer+ (7mer-1a, 7mer-m8)
			SLC35C1	6mer		CREB3L2	7mer+ (7mer-1a, 7mer-m8)
			GPR89B	6mer		KPNA2	7mer+ (7mer-1a, 7mer-m8)
			SPECC1L	6mer		MGAT4EP	7mer+ (7mer-1a, 7mer-m8)
			KDM3B	6mer		ZNF397	7mer+ (7mer-1a, 7mer-m8)
			NHP2	6mer		TGIF1	7mer+ (7mer-1a, 7mer-m8)
			NEPRO	6mer		ZNF470	7mer+ (7mer-1a, 7mer-m8)
			UTP4	6mer		LYRM4	7mer+ (7mer-1a, 7mer-m8)
			SAMD4B	6mer		TLCD2	7mer+ (7mer-1a, 7mer-m8)
			CSRNP3	6mer		ZFP41	7mer+ (7mer-1a, 7mer-m8)
			ZNF620	6mer		HHIPL1	7mer+ (7mer-1a, 7mer-m8)
			TPD52L3	6mer		ADAP2	7mer+ (7mer-1a, 7mer-m8)
			BORCS5	6mer		EVI2B	7mer+ (7mer-1a, 7mer-m8)
			ZMYM4	6mer		SOX1	7mer+ (7mer-1a, 7mer-m8)
			BVES	6mer		PRMT3	7mer+ (7mer-1a, 7mer-m8)
			PFAS	6mer		CYP2F1	7mer+ (7mer-1a, 7mer-m8)
			LINS1	6mer		CSTF2T	7mer+ (7mer-1a, 7mer-m8)
			CD55	6mer		DUT	7mer+ (7mer-1a, 7mer-m8)
			WDR75	6mer		MTA1	7mer+ (7mer-1a, 7mer-m8)
			AMBRA1	6mer		POFUT2	7mer+ (7mer-1a, 7mer-m8)
			IMP3	6mer		RBM43	7mer+ (7mer-1a, 7mer-m8)
			HNRNPA0	6mer		DRG1	7mer+ (7mer-1a, 7mer-m8)
			DBF4B	6mer		SMDT1	7mer+ (7mer-1a, 7mer-m8)
			GPR88	6mer		SLC6A17	7mer+ (7mer-1a, 7mer-m8)
			EDC3	6mer		PSMG1	7mer+ (7mer-1a, 7mer-m8)
			ADGRA2	6mer		BMP8A	7mer+ (7mer-1a, 7mer-m8)
			CHDH	6mer		P4HA3	7mer+ (7mer-1a, 7mer-m8)
			RTKN2	6mer		SYNDIG1L	7mer+ (7mer-1a, 7mer-m8)
			FZD2	6mer		TBK1	7mer+ (7mer-1a, 7mer-m8)
			WSB2	6mer		SS18L1	7mer+ (7mer-1a, 7mer-m8)
			GCSH	6mer		FTL	7mer+ (7mer-1a, 7mer-m8)
			ZNF354C	6mer		OPCML	7mer+ (7mer-1a, 7mer-m8)
			ADGRE2	6mer		PRKD1	7mer+ (7mer-1a, 7mer-m8)
			MED29	6mer		EPGN	7mer+ (7mer-1a, 7mer-m8)
			ELMOD3	6mer		VDAC2	7mer+ (7mer-1a, 7mer-m8)
			ZNF843	6mer		CHST6	7mer+ (7mer-1a, 7mer-m8)
			LSM10	6mer		SNAI3	7mer+ (7mer-1a, 7mer-m8)
			HEPHL1	6mer		C6orf120	7mer+ (7mer-1a, 7mer-m8)
			ZMAT4	6mer		CYB5D1	7mer+ (7mer-1a, 7mer-m8)
			SNAP47	6mer		HEXIM1	7mer+ (7mer-1a, 7mer-m8)
			ING3	6mer		GPR173	7mer+ (7mer-1a, 7mer-m8)
			YOD1	6mer		WDR53	7mer+ (7mer-1a, 7mer-m8)
			LYSMD3	6mer		COLEC10	7mer+ (7mer-1a, 7mer-m8)
			HNF4A	6mer		MTMR3	7mer+ (7mer-1a, 7mer-m8)
			NDUFAF4	6mer		NDUFV1-DT	7mer+ (7mer-1a, 7mer-m8)
			LARP4B	6mer		DCAF4L1	7mer+ (7mer-1a, 7mer-m8)
			SEMA6D	6mer		ZNF804B	7mer+ (7mer-1a, 7mer-m8)
			CLU	6mer		ING1	7mer+ (7mer-1a, 7mer-m8)
			AHRR	6mer		BRWD1	7mer+ (7mer-1a, 7mer-m8)
			ZNF540	6mer		ANKRD45	7mer+ (7mer-1a, 7mer-m8)
			CALR	6mer		RIOX2	7mer+ (7mer-1a, 7mer-m8)
			TTC9C	6mer		FAM83F	7mer+ (7mer-1a, 7mer-m8)
			STK25	6mer		S1PR5	7mer+ (7mer-1a, 7mer-m8)
			SNAPC5	6mer		STAC2	7mer+ (7mer-1a, 7mer-m8)
			PMAIP1	6mer		EP400	7mer+ (7mer-1a, 7mer-m8)
			SHMT1	6mer		TRARG1	7mer+ (7mer-1a, 7mer-m8)
			CCZ1B	6mer		SPTBN1	7mer+ (7mer-1a, 7mer-m8)
			OXTR	6mer		CAAP1	7mer+ (7mer-1a, 7mer-m8)
			TRIM25	6mer		ZNF677	7mer+ (7mer-1a, 7mer-m8)
			LYPLA1	6mer		GNAL	7mer+ (7mer-1a, 7mer-m8)
			PLAG1	6mer		TAL2	7mer+ (7mer-1a, 7mer-m8)
			NSD3	6mer		ZNF529	7mer+ (7mer-1a, 7mer-m8)
			DAND5	6mer		HDAC6	7mer+ (7mer-1a, 7mer-m8)
			EGR3	6mer		LYPD6	7mer+ (7mer-1a, 7mer-m8)
			ZNF554	6mer		UBL4B	7mer+ (7mer-1a, 7mer-m8)
			BID	6mer		ZNF749	7mer+ (7mer-1a, 7mer-m8)
			MAMDC4	6mer		ZNF347	7mer+ (7mer-1a, 7mer-m8)
			RAB23	6mer		DLST	7mer+ (7mer-1a, 7mer-m8)
			NTRK3	6mer		KPNA4	7mer+ (7mer-1a, 7mer-m8)
			RANBP10	6mer		SYNE3	7mer+ (7mer-1a, 7mer-m8)
			CERS5	6mer		SPATA12	7mer+ (7mer-1a, 7mer-m8)
			TMEM11	6mer		MEGF8	7mer+ (7mer-1a, 7mer-m8)
			NOSTRIN	6mer		TMLHE	7mer+ (7mer-1a, 7mer-m8)
			NOS1	6mer		BTLA	7mer+ (7mer-1a, 7mer-m8)
			HADHB	6mer		DHRSX	7mer+ (7mer-1a, 7mer-m8)
			CA8	6mer		CHP1	7mer+ (7mer-1a, 7mer-m8)
			UBE2N	6mer		C9orf85	7mer+ (7mer-1a, 7mer-m8)
			MYO1D	6mer		DEFB105A	7mer+ (7mer-1a, 7mer-m8)
			BBS1	6mer		BCL9L	7mer+ (7mer-1a, 7mer-m8)
			GLTP	6mer		TPM1	7mer+ (7mer-1a, 7mer-m8)
			CXCR2	6mer		PPP1CC	7mer+ (7mer-1a, 7mer-m8)
			EML4	6mer		C3orf70	7mer+ (7mer-1a, 7mer-m8)
			NFX1	6mer		PPIL2	7mer+ (7mer-1a, 7mer-m8)
			ERICH5	6mer		POLM	7mer+ (7mer-1a, 7mer-m8)
			ABL1	6mer		TESC	7mer+ (7mer-1a, 7mer-m8)
			PABPC1	6mer		INTU	7mer+ (7mer-1a, 7mer-m8)
			FIBIN	6mer		FOXK2	7mer+ (7mer-1a, 7mer-m8)
			ATXN7L1	6mer		ZFAND4	7mer+ (7mer-1a, 7mer-m8)
			ZFP3	6mer		ZNRF1	7mer+ (7mer-1a, 7mer-m8)
			SWAP70	6mer		WASF3	7mer+ (7mer-1a, 7mer-m8)
			MLXIP	6mer		KLHDC10	7mer+ (7mer-1a, 7mer-m8)
			PSAPL1	6mer		TMEM104	7mer+ (7mer-1a, 7mer-m8)
			TMEM39A	6mer		DEFB105B	7mer+ (7mer-1a, 7mer-m8)
			GORASP1	6mer		HM13	7mer+ (7mer-1a, 7mer-m8)
			IL17RA	6mer		AMACR	7mer+ (7mer-1a, 7mer-m8)
			WDTC1	6mer		GABRA5	7mer+ (7mer-1a, 7mer-m8)
			PCK1	6mer		ZNF436-AS1	7mer+ (7mer-1a, 7mer-m8)
			NT5DC1	6mer		ANKRD46	7mer+ (7mer-1a, 7mer-m8)
			EPHA10	6mer		NPAS2	7mer+ (7mer-1a, 7mer-m8)
			DCAF4L2	6mer		CDC42EP4	7mer+ (7mer-1a, 7mer-m8)
			ZNF384	6mer		ZNF354A	7mer+ (7mer-1a, 7mer-m8)
			NECTIN3	6mer		CRISP1	7mer+ (7mer-1a, 7mer-m8)
			GPR35	6mer		PSMF1	7mer+ (7mer-1a, 7mer-m8)
			CNGB3	6mer		TP53I3	7mer+ (7mer-1a, 7mer-m8)
			HSPH1	6mer		ZBTB16	7mer+ (7mer-1a, 7mer-m8)
			NHLH2	6mer		OVOL1	7mer+ (7mer-1a, 7mer-m8)
			ITPRID2	6mer		HNRNPC	7mer+ (7mer-1a, 7mer-m8)
			KIF1A	6mer		DDX3Y	7mer+ (7mer-1a, 7mer-m8)
			PACS1	6mer		RNF24	7mer+ (7mer-1a, 7mer-m8)
			FAIM2	6mer		ARL17A	7mer+ (7mer-1a, 7mer-m8)
			PELI3	6mer		PCGF5	7mer+ (7mer-1a, 7mer-m8)
			NFATC2IP	6mer		THEM6	7mer+ (7mer-1a, 7mer-m8)
			FMN1	6mer		ZNF202	7mer+ (7mer-1a, 7mer-m8)
			PLXNA4	6mer		KIAA0930	7mer+ (7mer-1a, 7mer-m8)
			TMTC2	6mer		HMG20A	7mer+ (7mer-1a, 7mer-m8)
			GCC1	6mer		MTDH	7mer+ (7mer-1a, 7mer-m8)
			SFXN1	6mer		SNTB2	7mer+ (7mer-1a, 7mer-m8)
			KIAA1549L	6mer		AP3S2	7mer+ (7mer-1a, 7mer-m8)
			PPIP5K2	6mer		CDC14A	7mer+ (7mer-1a, 7mer-m8)
			PINK1	6mer		MMP25	7mer+ (7mer-1a, 7mer-m8)
			C14orf39	6mer		ZNF324B	7mer+ (7mer-1a, 7mer-m8)
			RBMXL1	6mer		PNPLA2	7mer+ (7mer-1a, 7mer-m8)
			GVQW3	6mer		HORMAD2	7mer+ (7mer-1a, 7mer-m8)
			EHD3	6mer		HJV	7mer+ (7mer-1a, 7mer-m8)
			PPP2R1A	6mer		SDC3	7mer+ (7mer-1a, 7mer-m8)
			TRIM72	6mer		ANG	7mer+ (7mer-1a, 7mer-m8)
			PANK1	6mer		SKAP1	7mer+ (7mer-1a, 7mer-m8)
			SMC1A	6mer		HIP1	7mer+ (7mer-1a, 7mer-m8)
			UBA6	6mer		SEC62	7mer+ (7mer-1a, 7mer-m8)
			WDR33	6mer		AZIN1	7mer+ (7mer-1a, 7mer-m8)
			EEA1	6mer		PCGF6	7mer+ (7mer-1a, 7mer-m8)
			ZNF354B	6mer		TNPO1	7mer+ (7mer-1a, 7mer-m8)
			KCTD2	6mer		FAM53B	7mer+ (7mer-1a, 7mer-m8)
			FAM124A	6mer		NPHP3	7mer+ (7mer-1a, 7mer-m8)
			NCL	6mer		ITPRIP	7mer+ (7mer-1a, 7mer-m8)
			MICOS10	6mer		IGF1	7mer+ (7mer-1a, 7mer-m8)
			KCNH5	6mer		PPP2R5E	7mer+ (7mer-1a, 7mer-m8)
			NAPG	6mer		ZNF394	7mer+ (7mer-1a, 7mer-m8)
			ABITRAM	6mer		YIF1B	7mer+ (7mer-1a, 7mer-m8)
			FOXJ1	6mer		TTC33	7mer+ (7mer-1a, 7mer-m8)
			RRP7A	6mer		SUPT7L	7mer+ (7mer-1a, 7mer-m8)
			CYP11B2	6mer		MASP1	7mer+ (7mer-1a, 7mer-m8)
			SENP5	6mer		MAPK15	7mer+ (7mer-1a, 7mer-m8)
			POGLUT3	6mer		RUNDC3B	7mer+ (7mer-1a, 7mer-m8)
			DIRAS1	6mer		SLA	7mer+ (7mer-1a, 7mer-m8)
			ELMOD2	6mer		GZF1	7mer+ (7mer-1a, 7mer-m8)
			METAP2	6mer		NQO2	7mer+ (7mer-1a, 7mer-m8)
			DDHD1	6mer		PHF8	7mer+ (7mer-1a, 7mer-m8)
			C19orf12	6mer		ECPAS	7mer+ (7mer-1a, 7mer-m8)
			ARMC10	6mer		QPCT	7mer+ (7mer-1a, 7mer-m8)
			COG4	6mer		ACACB	7mer+ (7mer-1a, 7mer-m8)
			NDRG1	6mer		TRPV2	7mer+ (7mer-1a, 7mer-m8)
			CD28	6mer		MEIS2	7mer+ (7mer-1a, 7mer-m8)
			FANCB	6mer		SLC25A15	7mer+ (7mer-1a, 7mer-m8)
			CRLF3	6mer		TNFSF13	7mer+ (7mer-1a, 7mer-m8)
			CIITA	6mer		DNAJB12	7mer+ (7mer-1a, 7mer-m8)
			ZKSCAN1	6mer		METTL24	7mer+ (7mer-1a, 7mer-m8)
			GLIS3	6mer		CLEC12B	7mer+ (7mer-1a, 7mer-m8)
			DCUN1D3	6mer		RPL14	7mer+ (7mer-1a, 7mer-m8)
			ZNF283	6mer		LRRC25	7mer+ (7mer-1a, 7mer-m8)
			EEF1AKMT4	6mer		CRHR1	7mer+ (7mer-1a, 7mer-m8)
			SCN4B	6mer		RHOC	7mer+ (7mer-1a, 7mer-m8)
			YARS2	6mer		FOXR2	7mer+ (7mer-1a, 7mer-m8)
			CRMP1	6mer		DEFB119	7mer+ (7mer-1a, 7mer-m8)
			MTHFD2L	6mer		SH2D4B	7mer+ (7mer-1a, 7mer-m8)
			KLK2	6mer		PIK3AP1	7mer+ (7mer-1a, 7mer-m8)
			PGR	6mer		TRNT1	7mer+ (7mer-1a, 7mer-m8)
			CEP57	6mer		CSDE1	7mer+ (7mer-1a, 7mer-m8)
			MARVELD2	6mer		ERMP1	7mer+ (7mer-1a, 7mer-m8)
			KIAA0319L	6mer		CLIC5	7mer+ (7mer-1a, 7mer-m8)
			CEP152	6mer		IL22RA2	7mer+ (7mer-1a, 7mer-m8)
			MRPS11	6mer		CFAP410	7mer+ (7mer-1a, 7mer-m8)
			DMRTA1	6mer		SEMA4D	7mer+ (7mer-1a, 7mer-m8)
			ASB4	6mer		AIDA	7mer+ (7mer-1a, 7mer-m8)
			SLC4A1AP	6mer		FASLG	7mer+ (7mer-1a, 7mer-m8)
			ZNF561	6mer		KCTD21	7mer+ (7mer-1a, 7mer-m8)
			NOL4L	6mer		IFITM10	7mer+ (7mer-1a, 7mer-m8)
			ISCA1	6mer		GAB2	7mer+ (7mer-1a, 7mer-m8)
			ABCF1	6mer		TSPAN18	7mer+ (7mer-1a, 7mer-m8)
			CUL4A	6mer		ETV7	7mer+ (7mer-1a, 7mer-m8)
			ZNF639	6mer		TMEM201	7mer+ (7mer-1a, 7mer-m8)
			CRELD1	6mer		LIN54	7mer+ (7mer-1a, 7mer-m8)
			IFT80	6mer		UPK3BL1	7mer+ (7mer-1a, 7mer-m8)
			LCORL	6mer		FOXN2	7mer+ (7mer-1a, 7mer-m8)
			NDUFAF3	6mer		PDE4D	7mer+ (7mer-1a, 7mer-m8)
			AHI1	6mer		KCNK10	7mer+ (7mer-1a, 7mer-m8)
			PSD3	6mer		PAPLN	7mer+ (7mer-1a, 7mer-m8)
			CETN1	6mer		IDS	7mer+ (7mer-1a, 7mer-m8)
			GOLGA8R	6mer		B4GALNT1	7mer+ (7mer-1a, 7mer-m8)
			SENP6	6mer		RTL6	7mer+ (7mer-1a, 7mer-m8)
			EED	6mer		DLK1	7mer+ (7mer-1a, 7mer-m8)
			SMAD3	6mer		KLHL6	7mer+ (7mer-1a, 7mer-m8)
			XKR4	6mer		NFYA	7mer+ (7mer-1a, 7mer-m8)
			FANCF	6mer		TRAK1	7mer+ (7mer-1a, 7mer-m8)
			FUT10	6mer		NADK	7mer+ (7mer-1a, 7mer-m8)
			CFD	6mer		TRIM14	7mer+ (7mer-1a, 7mer-m8)
			YAF2	6mer		MIA2	7mer+ (7mer-1a, 7mer-m8)
			FFAR3	6mer		DCAF5	7mer+ (7mer-1a, 7mer-m8)
			C16orf72	6mer		TMEM179	7mer+ (7mer-1a, 7mer-m8)
			ZNF704	6mer		ANKFY1	7mer+ (7mer-1a, 7mer-m8)
			CCDC144NL	6mer		TAF1C	7mer+ (7mer-1a, 7mer-m8)
			GRID1	6mer		ASTN2	7mer+ (7mer-1a, 7mer-m8)
			ZNF71	6mer		DPP8	7mer+ (7mer-1a, 7mer-m8)
			ZKSCAN2	6mer		CEP97	7mer+ (7mer-1a, 7mer-m8)
			TPM3	6mer		CCR6	7mer+ (7mer-1a, 7mer-m8)
			ZNF85	6mer		LAMTOR4	7mer+ (7mer-1a, 7mer-m8)
			DENND5A	6mer		ZNF70	7mer+ (7mer-1a, 7mer-m8)
			LIN9	6mer		SLC24A2	7mer+ (7mer-1a, 7mer-m8)
			FAM120C	6mer		PPP1R17	7mer+ (7mer-1a, 7mer-m8)
			ST6GALNAC3	6mer		PDPK1	7mer+ (7mer-1a, 7mer-m8)
			SLC9A7	6mer		IFNAR2	7mer+ (7mer-1a, 7mer-m8)
			PLCXD3	6mer		SP6	7mer+ (7mer-1a, 7mer-m8)
			ZNF571	6mer		JPH2	7mer+ (7mer-1a, 7mer-m8)
			TRMT12	6mer		LMX1A	7mer+ (7mer-1a, 7mer-m8)
			ARSI	6mer		RBPJ	7mer+ (7mer-1a, 7mer-m8)
			NXPH3	6mer		PLSCR1	7mer+ (7mer-1a, 7mer-m8)
			FOXK1	6mer		SNX21	7mer+ (7mer-1a, 7mer-m8)
			SDR42E1	6mer		SOX12	7mer+ (7mer-1a, 7mer-m8)
			P2RX7	6mer		CDC42BPG	7mer+ (7mer-1a, 7mer-m8)
			CALN1	6mer		TMEM215	7mer+ (7mer-1a, 7mer-m8)
			LZTS3	6mer		SUSD6	7mer+ (7mer-1a, 7mer-m8)
			AP1S2	6mer		SDHC	7mer+ (7mer-1a, 7mer-m8)
			GRPEL2	6mer		AUTS2	7mer+ (7mer-1a, 7mer-m8)
			SRARP	6mer		ERBB4	7mer+ (7mer-1a, 7mer-m8)
			NPAP1	6mer		BTNL3	7mer+ (7mer-1a, 7mer-m8)
			CARMIL1	6mer		SNX18	7mer+ (7mer-1a, 7mer-m8)
			RGPD6	6mer		UBE4B	7mer+ (7mer-1a, 7mer-m8)
			GNB1L	6mer		UBE2D3	7mer+ (7mer-1a, 7mer-m8)
			NFATC3	6mer		PRELP	7mer+ (7mer-1a, 7mer-m8)
			IL20RB	6mer		CTSL	7mer+ (7mer-1a, 7mer-m8)
			SERPINA5	6mer		LRRC41	7mer+ (7mer-1a, 7mer-m8)
			PEX26	6mer		ZNF791	7mer+ (7mer-1a, 7mer-m8)
			ACSM2B	6mer		MBTPS1	7mer+ (7mer-1a, 7mer-m8)
			ALDH1A3	6mer		HOXA9	7mer+ (7mer-1a, 7mer-m8)
			TRIM64B	6mer		UBTF	7mer+ (7mer-1a, 7mer-m8)
			GTF3C6	6mer		TMEM203	7mer+ (7mer-1a, 7mer-m8)
			ZNF616	6mer		NKAPL	7mer+ (7mer-1a, 7mer-m8)
			CABCOCO1	6mer		RBPJL	7mer+ (7mer-1a, 7mer-m8)
			LMLN	6mer		ASH2L	7mer+ (7mer-1a, 7mer-m8)
			F8	6mer		SUSD4	7mer+ (7mer-1a, 7mer-m8)
			KPNA2	6mer		CORO2A	7mer+ (7mer-1a, 7mer-m8)
			SLC5A2	6mer		FGD6	7mer+ (7mer-1a, 7mer-m8)
			ZNF397	6mer		PXMP4	7mer+ (7mer-1a, 7mer-m8)
			CDCA2	6mer		DYRK2	7mer+ (7mer-1a, 7mer-m8)
			LYRM4	6mer		COX19	7mer+ (7mer-1a, 7mer-m8)
			TLCD2	6mer		SPRY4	7mer+ (7mer-1a, 7mer-m8)
			WDR5B	6mer		GRAP2	7mer+ (7mer-1a, 7mer-m8)
			HHIPL1	6mer		MAPT	7mer+ (7mer-1a, 7mer-m8)
			FLRT2	6mer		C15orf62	7mer+ (7mer-1a, 7mer-m8)
			NR4A3	6mer		TRPC6	7mer+ (7mer-1a, 7mer-m8)
			LRRC8B	6mer		KPNA1	7mer+ (7mer-1a, 7mer-m8)
			CLN8	6mer		NPFFR2	7mer+ (7mer-1a, 7mer-m8)
			RTN4RL1	6mer		ABCB10	7mer+ (7mer-1a, 7mer-m8)
			SLC25A21	6mer		PRR27	7mer+ (7mer-1a, 7mer-m8)
			RPH3AL	6mer		CDC42	7mer+ (7mer-1a, 7mer-m8)
			PURA	6mer		PLEKHG7	7mer+ (7mer-1a, 7mer-m8)
			HS3ST4	6mer		MRRF	7mer+ (7mer-1a, 7mer-m8)
			RBM43	6mer		RUNX1	7mer+ (7mer-1a, 7mer-m8)
			DRG1	6mer		GLI4	7mer+ (7mer-1a, 7mer-m8)
			SMDT1	6mer		CLK3	7mer+ (7mer-1a, 7mer-m8)
			SLC6A17	6mer		LIN28B	7mer+ (7mer-1a, 7mer-m8)
			CALCA	6mer		RNF41	7mer+ (7mer-1a, 7mer-m8)
			BMP8A	6mer		THUMPD3	7mer+ (7mer-1a, 7mer-m8)
			PCARE	6mer		FOXN3	7mer+ (7mer-1a, 7mer-m8)
			SS18L1	6mer		ARHGAP5	7mer+ (7mer-1a, 7mer-m8)
			SETD3	6mer		RAD51D	7mer+ (7mer-1a, 7mer-m8)
			CNTN2	6mer		UBE2G2	7mer+ (7mer-1a, 7mer-m8)
			GLUL	6mer		NOL10	7mer+ (7mer-1a, 7mer-m8)
			PTCH1	6mer		TUBD1	7mer+ (7mer-1a, 7mer-m8)
			PRKD1	6mer		GANAB	7mer+ (7mer-1a, 7mer-m8)
			CHST6	6mer		RAB5C	7mer+ (7mer-1a, 7mer-m8)
			EMILIN3	6mer		TPD52L2	7mer+ (7mer-1a, 7mer-m8)
			HEXIM1	6mer		NPAS3	7mer+ (7mer-1a, 7mer-m8)
			HOXB4	6mer		APP	7mer+ (7mer-1a, 7mer-m8)
			TMPRSS11B	6mer		IL36RN	7mer+ (7mer-1a, 7mer-m8)
			MXI1	6mer		DLG1	7mer+ (7mer-1a, 7mer-m8)
			RLIM	6mer		CAMKK2	7mer+ (7mer-1a, 7mer-m8)
			DBX2	6mer		ZNF546	7mer+ (7mer-1a, 7mer-m8)
			ASB7	6mer		DZIP1	7mer+ (7mer-1a, 7mer-m8)
			COLEC10	6mer		ZFYVE26	7mer+ (7mer-1a, 7mer-m8)
			VSTM4	6mer		UBE2J2	7mer+ (7mer-1a, 7mer-m8)
			ZNF530	6mer		CLCN3	7mer+ (7mer-1a, 7mer-m8)
			CYP2U1	6mer		LRRC15	7mer+ (7mer-1a, 7mer-m8)
			DGAT2L6	6mer		C8orf34	7mer+ (7mer-1a, 7mer-m8)
			MTMR3	6mer		GPAM	7mer+ (7mer-1a, 7mer-m8)
			NPTXR	6mer		SMARCE1	7mer+ (7mer-1a, 7mer-m8)
			MGAT1	6mer		POLDIP3	7mer+ (7mer-1a, 7mer-m8)
			TSKU	6mer		UQCC1	7mer+ (7mer-1a, 7mer-m8)
			FIGN	6mer		HINFP	7mer+ (7mer-1a, 7mer-m8)
			NDUFV1-DT	6mer		STMN4	7mer+ (7mer-1a, 7mer-m8)
			LINC01006	6mer		FADS1	7mer+ (7mer-1a, 7mer-m8)
			VPS33B	6mer		NMD3	7mer+ (7mer-1a, 7mer-m8)
			NPB	6mer		ZFP30	7mer+ (7mer-1a, 7mer-m8)
			FAM83F	6mer		FYB1	7mer+ (7mer-1a, 7mer-m8)
			STAC2	6mer		TOR1A	7mer+ (7mer-1a, 7mer-m8)
			PGP	6mer		FAM114A2	7mer+ (7mer-1a, 7mer-m8)
			MRPL12	6mer		ATP2B2	7mer+ (7mer-1a, 7mer-m8)
			PCLO	6mer		VGLL2	7mer+ (7mer-1a, 7mer-m8)
			BCDIN3D	6mer		ZC3H7B	7mer+ (7mer-1a, 7mer-m8)
			KRTAP19-5	6mer		MKLN1	7mer+ (7mer-1a, 7mer-m8)
			PPP4R1L	6mer		ABHD2	7mer+ (7mer-1a, 7mer-m8)
			ZNF347	6mer		MRPL39	7mer+ (7mer-1a, 7mer-m8)
			ZNF20	6mer		PROK2	7mer+ (7mer-1a, 7mer-m8)
			KPNA4	6mer		NSFL1C	7mer+ (7mer-1a, 7mer-m8)
			TPGS2	6mer		POLR2K	7mer+ (7mer-1a, 7mer-m8)
			SPATA12	6mer		GDE1	7mer+ (7mer-1a, 7mer-m8)
			MEGF8	6mer		USP15	7mer+ (7mer-1a, 7mer-m8)
			ARGFX	6mer		SKP1	7mer+ (7mer-1a, 7mer-m8)
			TMLHE	6mer		LMBR1	7mer+ (7mer-1a, 7mer-m8)
			CENATAC	6mer		SPPL3	7mer+ (7mer-1a, 7mer-m8)
			COL4A6	6mer		NAMPT	7mer+ (7mer-1a, 7mer-m8)
			BTLA	6mer		PPTC7	7mer+ (7mer-1a, 7mer-m8)
			FAM91A1	6mer		COPS8	7mer+ (7mer-1a, 7mer-m8)
			PRELID2	6mer		NFAT5	7mer+ (7mer-1a, 7mer-m8)
			DEFB105A	6mer		TCF4	7mer+ (7mer-1a, 7mer-m8)
			PARVA	6mer		ADRA1A	7mer+ (7mer-1a, 7mer-m8)
			LRRC70	6mer		TYW5	7mer+ (7mer-1a, 7mer-m8)
			C3orf70	6mer		ERO1B	7mer+ (7mer-1a, 7mer-m8)
			DHRS4L2	6mer		RPS6KL1	7mer+ (7mer-1a, 7mer-m8)
			SLC36A2	6mer		NUTM2G	7mer+ (7mer-1a, 7mer-m8)
			INTU	6mer		RABL2B	7mer+ (7mer-1a, 7mer-m8)
			TMEM17	6mer		TMEM207	7mer+ (7mer-1a, 7mer-m8)
			TPCN1	6mer		SCARA5	7mer+ (7mer-1a, 7mer-m8)
			DEFB105B	6mer		PLSCR4	7mer+ (7mer-1a, 7mer-m8)
			HM13	6mer		C5AR1	7mer+ (7mer-1a, 7mer-m8)
			PPP2R2C	6mer		BEGAIN	7mer+ (7mer-1a, 7mer-m8)
			ZNF436-AS1	6mer		OCLN	7mer+ (7mer-1a, 7mer-m8)
			TDP1	6mer		FAS	7mer+ (7mer-1a, 7mer-m8)
			TNRC6B	6mer		THSD4	7mer+ (7mer-1a, 7mer-m8)
			SLK	6mer		ZFYVE19	7mer+ (7mer-1a, 7mer-m8)
			ACTR8	6mer		ERC1	7mer+ (7mer-1a, 7mer-m8)
			ZNF446	6mer		NUDCD3	7mer+ (7mer-1a, 7mer-m8)
			RNF24	6mer		MBNL1	7mer+ (7mer-1a, 7mer-m8)
			ARL17A	6mer		ZNF512	7mer+ (7mer-1a, 7mer-m8)
			KIAA0930	6mer		VANGL1	7mer+ (7mer-1a, 7mer-m8)
			HMG20A	6mer		DEFB107B	7mer+ (7mer-1a, 7mer-m8)
			MTDH	6mer		FBXL3	7mer+ (7mer-1a, 7mer-m8)
			SRA1	6mer		TLR4	7mer+ (7mer-1a, 7mer-m8)
			LRAT	6mer		PLEKHA7	7mer+ (7mer-1a, 7mer-m8)
			ACP3	6mer		FNBP1	7mer+ (7mer-1a, 7mer-m8)
			CDC14A	6mer		COA4	7mer+ (7mer-1a, 7mer-m8)
			GNL3L	6mer		TNFRSF14	7mer+ (7mer-1a, 7mer-m8)
			SCAI	6mer		LRRC20	7mer+ (7mer-1a, 7mer-m8)
			ZNF324B	6mer		TCAF1	7mer+ (7mer-1a, 7mer-m8)
			CDK20	6mer		STX16	7mer+ (7mer-1a, 7mer-m8)
			TMEM217	6mer		PORCN	7mer+ (7mer-1a, 7mer-m8)
			C2CD2L	6mer		TAT	7mer+ (7mer-1a, 7mer-m8)
			SEC23B	6mer		GABBR1	7mer+ (7mer-1a, 7mer-m8)
			HORMAD2	6mer		MYO9A	7mer+ (7mer-1a, 7mer-m8)
			SDC3	6mer		CYP20A1	7mer+ (7mer-1a, 7mer-m8)
			CCDC88A	6mer		ARSA	7mer+ (7mer-1a, 7mer-m8)
			PAX3	6mer		CENPL	7mer+ (7mer-1a, 7mer-m8)
			OPRL1	6mer		CDAN1	7mer+ (7mer-1a, 7mer-m8)
			ZNF224	6mer		RBCK1	7mer+ (7mer-1a, 7mer-m8)
			NUDT4	6mer		PLD1	7mer+ (7mer-1a, 7mer-m8)
			STARD7	6mer		SH3BP2	7mer+ (7mer-1a, 7mer-m8)
			WTAP	6mer		UPF2	7mer+ (7mer-1a, 7mer-m8)
			NIPA1	6mer		AREL1	7mer+ (7mer-1a, 7mer-m8)
			ITPRIP	6mer		TMEM91	7mer+ (7mer-1a, 7mer-m8)
			IGF1	6mer		ARIH2	7mer+ (7mer-1a, 7mer-m8)
			KIAA1958	6mer		PIGR	7mer+ (7mer-1a, 7mer-m8)
			ADORA2A	6mer		ADPRHL1	7mer+ (7mer-1a, 7mer-m8)
			CBX3	6mer		CCDC25	7mer+ (7mer-1a, 7mer-m8)
			PRPF4B	6mer		NRARP	7mer+ (7mer-1a, 7mer-m8)
			IRF1-AS1	6mer		SEPTIN10	7mer+ (7mer-1a, 7mer-m8)
			SUPT7L	6mer		ZNF790	7mer+ (7mer-1a, 7mer-m8)
			MASP1	6mer		PCYT1B	7mer+ (7mer-1a, 7mer-m8)
			MS4A4A	6mer		PBRM1	7mer+ (7mer-1a, 7mer-m8)
			KLHL25	6mer		MAGEB10	7mer+ (7mer-1a, 7mer-m8)
			FBXO40	6mer		NHEJ1	7mer+ (7mer-1a, 7mer-m8)
			CMTR2	6mer		BICD2	7mer+ (7mer-1a, 7mer-m8)
			GZF1	6mer		ZNF708	7mer+ (7mer-1a, 7mer-m8)
			PHF8	6mer		IGF2R	7mer+ (7mer-1a, 7mer-m8)
			PRIM1	6mer		ZNF585A	7mer+ (7mer-1a, 7mer-m8)
			SLC23A2	6mer		CLCC1	7mer+ (7mer-1a, 7mer-m8)
			TMEM167B	6mer		RNF19B	7mer+ (7mer-1a, 7mer-m8)
			OTUD6A	6mer		ZBTB14	7mer+ (7mer-1a, 7mer-m8)
			ACACB	6mer		HNRNPF	7mer+ (7mer-1a, 7mer-m8)
			GJB5	6mer		VPS13B	7mer+ (7mer-1a, 7mer-m8)
			TRPV2	6mer		GM2A	7mer+ (7mer-1a, 7mer-m8)
			SLC28A1	6mer		BCL11B	7mer+ (7mer-1a, 7mer-m8)
			ZNF81	6mer		REPS2	7mer+ (7mer-1a, 7mer-m8)
			NF2	6mer		ANKRD20A4P	7mer+ (7mer-1a, 7mer-m8)
			SATB1	6mer		PRAMEF8	7mer+ (7mer-1a, 7mer-m8)
			TPST2	6mer		RICTOR	7mer+ (7mer-1a, 7mer-m8)
			PARVB	6mer		LINC01560	7mer+ (7mer-1a, 7mer-m8)
			DYRK1A	6mer		ACSL3	7mer+ (7mer-1a, 7mer-m8)
			DNAJB12	6mer		TENT4B	7mer+ (7mer-1a, 7mer-m8)
			SMTNL2	6mer		ARPIN	7mer+ (7mer-1a, 7mer-m8)
			METTL24	6mer		RIMKLB	7mer+ (7mer-1a, 7mer-m8)
			PSPC1	6mer		FXR1	7mer+ (7mer-1a, 7mer-m8)
			ZC3H12B	6mer		SLC66A2	7mer+ (7mer-1a, 7mer-m8)
			LRP1	6mer		DNAJC14	7mer+ (7mer-1a, 7mer-m8)
			RPL14	6mer		ASAP1	7mer+ (7mer-1a, 7mer-m8)
			MAP3K20	6mer		CREB5	7mer+ (7mer-1a, 7mer-m8)
			KLHL7	6mer		NEGR1	7mer+ (7mer-1a, 7mer-m8)
			FPR3	6mer		MAFG	7mer+ (7mer-1a, 7mer-m8)
			ZNF621	6mer		MCTP2	7mer+ (7mer-1a, 7mer-m8)
			CSDE1	6mer		CHM	7mer+ (7mer-1a, 7mer-m8)
			GJB4	6mer		AMER2	7mer+ (7mer-1a, 7mer-m8)
			SERINC1	6mer		AIG1	7mer+ (7mer-1a, 7mer-m8)
			DAB2	6mer		ADCY6	7mer+ (7mer-1a, 7mer-m8)
			CYP3A5	6mer		LVRN	7mer+ (7mer-1a, 7mer-m8)
			NCCRP1	6mer		TMUB2	7mer+ (7mer-1a, 7mer-m8)
			USP47	6mer		MAGT1	7mer+ (7mer-1a, 7mer-m8)
			ZNF648	6mer		PAX5	7mer+ (7mer-1a, 7mer-m8)
			ZNF695	6mer		TMBIM4	7mer+ (7mer-1a, 7mer-m8)
			AIDA	6mer		ELP2	7mer+ (7mer-1a, 7mer-m8)
			MIOS	6mer		MS4A7	7mer+ (7mer-1a, 7mer-m8)
			GPT2	6mer		TAFA5	7mer+ (7mer-1a, 7mer-m8)
			IFITM10	6mer		WDR55	7mer+ (7mer-1a, 7mer-m8)
			C5orf47	6mer		TXLNB	7mer+ (7mer-1a, 7mer-m8)
			CYP2W1	6mer		GYPE	7mer+ (7mer-1a, 7mer-m8)
			ETV7	6mer		HELZ	7mer+ (7mer-1a, 7mer-m8)
			MEF2C	6mer		RFX3	7mer+ (7mer-1a, 7mer-m8)
			TMEM201	6mer		BDP1	7mer+ (7mer-1a, 7mer-m8)
			CPSF7	6mer		GPRACR	7mer+ (7mer-1a, 7mer-m8)
			ZSCAN16	6mer		FUT4	7mer+ (7mer-1a, 7mer-m8)
			SLC4A4	6mer		CEACAM19	7mer+ (7mer-1a, 7mer-m8)
			ADGRL1	6mer		BCAS4	7mer+ (7mer-1a, 7mer-m8)
			SLC26A9	6mer		MANEA	7mer+ (7mer-1a, 7mer-m8)
			CCNG1	6mer		ABCB8	7mer+ (7mer-1a, 7mer-m8)
			IDS	6mer		MYPN	7mer+ (7mer-1a, 7mer-m8)
			IP6K2	6mer		MARCHF5	7mer+ (7mer-1a, 7mer-m8)
			FBLN1	6mer		TGFBR2	7mer+ (7mer-1a, 7mer-m8)
			MCCC2	6mer		PDE3A	7mer+ (7mer-1a, 7mer-m8)
			ACER2	6mer		SLC2A10	7mer+ (7mer-1a, 7mer-m8)
			PKHD1	6mer		CD2AP	7mer+ (7mer-1a, 7mer-m8)
			BSDC1	6mer		TPGS1	7mer+ (7mer-1a, 7mer-m8)
			RBM33	6mer		TMEM139	7mer+ (7mer-1a, 7mer-m8)
			ZNF606	6mer		KLHL14	7mer+ (7mer-1a, 7mer-m8)
			MGAT3	6mer		ARAP1	7mer+ (7mer-1a, 7mer-m8)
			ARMCX3	6mer		MFAP5	7mer+ (7mer-1a, 7mer-m8)
			SPG7	6mer		MPZL1	7mer+ (7mer-1a, 7mer-m8)
			KLHL6	6mer		KCNK5	7mer+ (7mer-1a, 7mer-m8)
			RHBDD1	6mer		ZSWIM5	7mer+ (7mer-1a, 7mer-m8)
			NFYA	6mer		SLC6A12	7mer+ (7mer-1a, 7mer-m8)
			HAGHL	6mer		RNF217	7mer+ (7mer-1a, 7mer-m8)
			SYDE2	6mer		ZDHHC14	7mer+ (7mer-1a, 7mer-m8)
			TRIM14	6mer		ATG2B	7mer+ (7mer-1a, 7mer-m8)
			INSR	6mer		SPN	7mer+ (7mer-1a, 7mer-m8)
			ASTN2	6mer		ERGIC2	7mer+ (7mer-1a, 7mer-m8)
			PMEPA1	6mer		ZNF460	7mer+ (7mer-1a, 7mer-m8)
			WDR31	6mer		NRP2	7mer+ (7mer-1a, 7mer-m8)
			JARID2	6mer		DSC3	7mer+ (7mer-1a, 7mer-m8)
			C6orf132	6mer		MAN2A2	7mer+ (7mer-1a, 7mer-m8)
			ZNF70	6mer		PEA15	7mer+ (7mer-1a, 7mer-m8)
			GTF3C5	6mer		PCMTD1	7mer+ (7mer-1a, 7mer-m8)
			SSX2IP	6mer		TPPP	7mer+ (7mer-1a, 7mer-m8)
			OAS2	6mer		WDHD1	7mer+ (7mer-1a, 7mer-m8)
			PLSCR1	6mer		FBXL22	7mer+ (7mer-1a, 7mer-m8)
			C2orf66	6mer		MIRLET7BHG	7mer+ (7mer-1a, 7mer-m8)
			AGMO	6mer		ST7L	7mer+ (7mer-1a, 7mer-m8)
			OTOG	6mer		VKORC1L1	7mer+ (7mer-1a, 7mer-m8)
			SNX21	6mer		KRTAP12-2	7mer+ (7mer-1a, 7mer-m8)
			MAP2K3	6mer		TRPM6	7mer+ (7mer-1a, 7mer-m8)
			TP53INP1	6mer		NAA60	7mer+ (7mer-1a, 7mer-m8)
			CDC42BPG	6mer		DNAJC5	7mer+ (7mer-1a, 7mer-m8)
			SDHC	6mer		MTHFSD	7mer+ (7mer-1a, 7mer-m8)
			SYDE1	6mer		LAMC3	7mer+ (7mer-1a, 7mer-m8)
			ERBB4	6mer		ZNF37A	7mer+ (7mer-1a, 7mer-m8)
			FAM230E	6mer		LRIG2	7mer+ (7mer-1a, 7mer-m8)
			RAP2C	6mer		MVB12B	7mer+ (7mer-1a, 7mer-m8)
			UBE2D3	6mer		RASSF9	7mer+ (7mer-1a, 7mer-m8)
			SRSF10	6mer		C8A	7mer+ (7mer-1a, 7mer-m8)
			ZNF772	6mer		SPOUT1	7mer+ (7mer-1a, 7mer-m8)
			B3GLCT	6mer		CNOT7	7mer+ (7mer-1a, 7mer-m8)
			FYB2	6mer		BEX3	7mer+ (7mer-1a, 7mer-m8)
			LRRC66	6mer		LRRTM3	7mer+ (7mer-1a, 7mer-m8)
			HOXA9	6mer		MT-ND4L	7mer+ (7mer-1a, 7mer-m8)
			CSMD3	6mer		NCKAP1	7mer+ (7mer-1a, 7mer-m8)
			ZNF678	6mer		SMURF1	7mer+ (7mer-1a, 7mer-m8)
			ICMT	6mer		KIAA0753	7mer+ (7mer-1a, 7mer-m8)
			ASH2L	6mer		DENND10	7mer+ (7mer-1a, 7mer-m8)
			CAV3	6mer		RPL12	7mer+ (7mer-1a, 7mer-m8)
			FOXO3	6mer		NSMCE1	7mer+ (7mer-1a, 7mer-m8)
			PXMP4	6mer		MPHOSPH8	7mer+ (7mer-1a, 7mer-m8)
			PPM1G	6mer		LRRC10	7mer+ (7mer-1a, 7mer-m8)
			RPL28	6mer		PNP	7mer+ (7mer-1a, 7mer-m8)
			SPRY4	6mer		SLC25A47	7mer+ (7mer-1a, 7mer-m8)
			GRAP2	6mer		UBAP2L	7mer+ (7mer-1a, 7mer-m8)
			CC2D2B	6mer		IPO9	7mer+ (7mer-1a, 7mer-m8)
			GRAPL	6mer		SLC9A8	7mer+ (7mer-1a, 7mer-m8)
			SRR	6mer		PSMB5	7mer+ (7mer-1a, 7mer-m8)
			PLEKHG7	6mer		VAMP1	7mer+ (7mer-1a, 7mer-m8)
			MRRF	6mer		TIFA	7mer+ (7mer-1a, 7mer-m8)
			GLYAT	6mer		PCDH11X	7mer+ (7mer-1a, 7mer-m8)
			SIGLEC1	6mer		CYB5R3	7mer+ (7mer-1a, 7mer-m8)
			MRPL20	6mer		GRIN3A	7mer+ (7mer-1a, 7mer-m8)
			LARP6	6mer		ZNF277	7mer+ (7mer-1a, 7mer-m8)
			HSFY2	6mer		ASTN1	7mer+ (7mer-1a, 7mer-m8)
			MIA3	6mer		FCRL5	7mer+ (7mer-1a, 7mer-m8)
			SLC15A5	6mer		MSRB1	7mer+ (7mer-1a, 7mer-m8)
			FAM221A	6mer		NOS1AP	7mer+ (7mer-1a, 7mer-m8)
			LAT2	6mer		MT-ATP6	7mer+ (7mer-1a, 7mer-m8)
			SLC2A11	6mer		ARHGEF15	7mer+ (7mer-1a, 7mer-m8)
			TPRG1	6mer		SFMBT2	7mer+ (7mer-1a, 7mer-m8)
			FOXN3	6mer		CNTF	7mer+ (7mer-1a, 7mer-m8)
			BNC1	6mer		PTGS1	7mer+ (7mer-1a, 7mer-m8)
			UBE2G2	6mer		ZNF652	7mer+ (7mer-1a, 7mer-m8)
			NOL10	6mer		FAN1	7mer+ (7mer-1a, 7mer-m8)
			PPL	6mer		SH3BP5L	7mer+ (7mer-1a, 7mer-m8)
			ARID1B	6mer		ZNF670	7mer+ (7mer-1a, 7mer-m8)
			TJP1	6mer		KIF26B	7mer+ (7mer-1a, 7mer-m8)
			TUBD1	6mer		EFCAB2	7mer+ (7mer-1a, 7mer-m8)
			FLNC	6mer		CATSPERE	7mer+ (7mer-1a, 7mer-m8)
			CHST15	6mer		CHML	7mer+ (7mer-1a, 7mer-m8)
			CTTN	6mer		MTR	7mer+ (7mer-1a, 7mer-m8)
			ZFP64	6mer		KCNK1	7mer+ (7mer-1a, 7mer-m8)
			E2F3	6mer		NTPCR	7mer+ (7mer-1a, 7mer-m8)
			BSG	6mer		SIPA1L2	7mer+ (7mer-1a, 7mer-m8)
			ZNF546	6mer		FAM89A	7mer+ (7mer-1a, 7mer-m8)
			ZFYVE26	6mer		GALNT2	7mer+ (7mer-1a, 7mer-m8)
			ARHGEF1	6mer		RAB4A	7mer+ (7mer-1a, 7mer-m8)
			ADAM2	6mer		IBA57	7mer+ (7mer-1a, 7mer-m8)
			NUP50	6mer		THBS2	7mer+ (7mer-1a, 7mer-m8)
			KLC1	6mer		STUM	7mer+ (7mer-1a, 7mer-m8)
			GPAM	6mer		ENAH	7mer+ (7mer-1a, 7mer-m8)
			LEPR	6mer		CEP43	7mer+ (7mer-1a, 7mer-m8)
			UQCC1	6mer		PDE10A	7mer+ (7mer-1a, 7mer-m8)
			COG3	6mer		TAF1A	7mer+ (7mer-1a, 7mer-m8)
			DOC2A	6mer		MTARC1	7mer+ (7mer-1a, 7mer-m8)
			FCN2	6mer		MARK1	7mer+ (7mer-1a, 7mer-m8)
			CYTH3	6mer		RRP15	7mer+ (7mer-1a, 7mer-m8)
			FADS1	6mer		SLC22A2	7mer+ (7mer-1a, 7mer-m8)
			RHOG	6mer		CENPF	7mer+ (7mer-1a, 7mer-m8)
			NMD3	6mer		PROX1	7mer+ (7mer-1a, 7mer-m8)
			ZFP30	6mer		ANGEL2	7mer+ (7mer-1a, 7mer-m8)
			CAMK2G	6mer		NSL1	7mer+ (7mer-1a, 7mer-m8)
			PTPN11	6mer		LPGAT1	7mer+ (7mer-1a, 7mer-m8)
			TOR1A	6mer		NEK2	7mer+ (7mer-1a, 7mer-m8)
			RFC2	6mer		SLC30A1	7mer+ (7mer-1a, 7mer-m8)
			PROSER1	6mer		RCOR3	7mer+ (7mer-1a, 7mer-m8)
			ASS1	6mer		SERTAD4	7mer+ (7mer-1a, 7mer-m8)
			SPTBN4	6mer		IRF6	7mer+ (7mer-1a, 7mer-m8)
			ZC3H7B	6mer		HSD11B1	7mer+ (7mer-1a, 7mer-m8)
			MKLN1	6mer		PLXNA2	7mer+ (7mer-1a, 7mer-m8)
			ABHD2	6mer		PFKFB2	7mer+ (7mer-1a, 7mer-m8)
			CTSB	6mer		SYTL3	7mer+ (7mer-1a, 7mer-m8)
			GDE1	6mer		NUCKS1	7mer+ (7mer-1a, 7mer-m8)
			PARD6G	6mer		KLHDC8A	7mer+ (7mer-1a, 7mer-m8)
			MTMR14	6mer		TFB1M	7mer+ (7mer-1a, 7mer-m8)
			USP15	6mer		SCAF8	7mer+ (7mer-1a, 7mer-m8)
			LMBR1	6mer		MDM4	7mer+ (7mer-1a, 7mer-m8)
			SLC23A1	6mer		PIK3C2B	7mer+ (7mer-1a, 7mer-m8)
			HGF	6mer		SYNE1	7mer+ (7mer-1a, 7mer-m8)
			SETDB2	6mer		RABIF	7mer+ (7mer-1a, 7mer-m8)
			TRIM4	6mer		KDM5B	7mer+ (7mer-1a, 7mer-m8)
			NAMPT	6mer		SYT2	7mer+ (7mer-1a, 7mer-m8)
			CRKL	6mer		ARMT1	7mer+ (7mer-1a, 7mer-m8)
			NRDE2	6mer		PHLDA3	7mer+ (7mer-1a, 7mer-m8)
			COPS8	6mer		PKP1	7mer+ (7mer-1a, 7mer-m8)
			SEPTIN6	6mer		KIF14	7mer+ (7mer-1a, 7mer-m8)
			ATG7	6mer		NR5A2	7mer+ (7mer-1a, 7mer-m8)
			RBM3	6mer		CRB1	7mer+ (7mer-1a, 7mer-m8)
			DDRGK1	6mer		GINM1	7mer+ (7mer-1a, 7mer-m8)
			ANXA6	6mer		CDC73	7mer+ (7mer-1a, 7mer-m8)
			TYW5	6mer		GLRX2	7mer+ (7mer-1a, 7mer-m8)
			NUTM2G	6mer		UCHL5	7mer+ (7mer-1a, 7mer-m8)
			BMF	6mer		RGS18	7mer+ (7mer-1a, 7mer-m8)
			PES1	6mer		PLA2G4A	7mer+ (7mer-1a, 7mer-m8)
			HEY1	6mer		SAMD5	7mer+ (7mer-1a, 7mer-m8)
			SND1	6mer		IVNS1ABP	7mer+ (7mer-1a, 7mer-m8)
			PGAP1	6mer		NIBAN1	7mer+ (7mer-1a, 7mer-m8)
			FAR1	6mer		RGS16	7mer+ (7mer-1a, 7mer-m8)
			GABPA	6mer		RNASEL	7mer+ (7mer-1a, 7mer-m8)
			SERF1A	6mer		SF3B5	7mer+ (7mer-1a, 7mer-m8)
			BMP1	6mer		MR1	7mer+ (7mer-1a, 7mer-m8)
			PIP4K2C	6mer		KIAA1614	7mer+ (7mer-1a, 7mer-m8)
			PDE5A	6mer		QSOX1	7mer+ (7mer-1a, 7mer-m8)
			HTT	6mer		VTA1	7mer+ (7mer-1a, 7mer-m8)
			STIMATE	6mer		RALGPS2	7mer+ (7mer-1a, 7mer-m8)
			SRGAP1	6mer		CITED2	7mer+ (7mer-1a, 7mer-m8)
			SYNCRIP	6mer		HECA	7mer+ (7mer-1a, 7mer-m8)
			AP3M1	6mer		ABRACL	7mer+ (7mer-1a, 7mer-m8)
			BOC	6mer		TNR	7mer+ (7mer-1a, 7mer-m8)
			NUDCD3	6mer		RC3H1	7mer+ (7mer-1a, 7mer-m8)
			LMX1B	6mer		SUCO	7mer+ (7mer-1a, 7mer-m8)
			C2CD4A	6mer		GPR161	7mer+ (7mer-1a, 7mer-m8)
			SYNJ2	6mer		DCAF6	7mer+ (7mer-1a, 7mer-m8)
			ANKRD35	6mer		POU2F1	7mer+ (7mer-1a, 7mer-m8)
			MORC4	6mer		MGST3	7mer+ (7mer-1a, 7mer-m8)
			UBE2H	6mer		PBX1	7mer+ (7mer-1a, 7mer-m8)
			TLR4	6mer		RGS4	7mer+ (7mer-1a, 7mer-m8)
			MRTFA	6mer		CCDC190	7mer+ (7mer-1a, 7mer-m8)
			HOXA1	6mer		STX7	7mer+ (7mer-1a, 7mer-m8)
			VAT1	6mer		FCRLA	7mer+ (7mer-1a, 7mer-m8)
			STRN3	6mer		TOMM40L	7mer+ (7mer-1a, 7mer-m8)
			TTC30A	6mer		CD84	7mer+ (7mer-1a, 7mer-m8)
			COA4	6mer		COPA	7mer+ (7mer-1a, 7mer-m8)
			PLGLB1	6mer		ATP1A4	7mer+ (7mer-1a, 7mer-m8)
			GBP4	6mer		KCNJ9	7mer+ (7mer-1a, 7mer-m8)
			PRPF39	6mer		CADM3	7mer+ (7mer-1a, 7mer-m8)
			MLH3	6mer		KIRREL1	7mer+ (7mer-1a, 7mer-m8)
			MXRA7	6mer		ETV3	7mer+ (7mer-1a, 7mer-m8)
			UBE2I	6mer		GPATCH4	7mer+ (7mer-1a, 7mer-m8)
			ZNF483	6mer		MIR9-1HG	7mer+ (7mer-1a, 7mer-m8)
			ERCC6	6mer		RIT1	7mer+ (7mer-1a, 7mer-m8)
			ATP5MC1	6mer		SYT11	7mer+ (7mer-1a, 7mer-m8)
			SLC25A46	6mer		PYGO2	7mer+ (7mer-1a, 7mer-m8)
			TCAF1	6mer		ATP8B2	7mer+ (7mer-1a, 7mer-m8)
			TAT	6mer		ROS1	7mer+ (7mer-1a, 7mer-m8)
			CYP20A1	6mer		TPM3	7mer+ (7mer-1a, 7mer-m8)
			NOXO1	6mer		FAM162B	7mer+ (7mer-1a, 7mer-m8)
			PSMD12	6mer		RAB13	7mer+ (7mer-1a, 7mer-m8)
			CENPL	6mer		CALHM5	7mer+ (7mer-1a, 7mer-m8)
			RBM38	6mer		GLRX3	7mer+ (7mer-1a, 7mer-m8)
			CDAN1	6mer		GATAD2B	7mer+ (7mer-1a, 7mer-m8)
			RBCK1	6mer		FAM229B	7mer+ (7mer-1a, 7mer-m8)
			TMPRSS11F	6mer		ADAM12	7mer+ (7mer-1a, 7mer-m8)
			JPH4	6mer		S100A2	7mer+ (7mer-1a, 7mer-m8)
			CAPN3	6mer		UROS	7mer+ (7mer-1a, 7mer-m8)
			SH3BP2	6mer		TCHHL1	7mer+ (7mer-1a, 7mer-m8)
			UPF2	6mer		SLC16A10	7mer+ (7mer-1a, 7mer-m8)
			ORAI2	6mer		BUB3	7mer+ (7mer-1a, 7mer-m8)
			ARIH2	6mer		PI4KB	7mer+ (7mer-1a, 7mer-m8)
			EML6	6mer		LYSMD1	7mer+ (7mer-1a, 7mer-m8)
			MAN1A2	6mer		C1orf56	7mer+ (7mer-1a, 7mer-m8)
			ARC	6mer		SEC63	7mer+ (7mer-1a, 7mer-m8)
			NRARP	6mer		CA14	7mer+ (7mer-1a, 7mer-m8)
			MAGEA1	6mer		PLEKHO1	7mer+ (7mer-1a, 7mer-m8)
			PPP4R2	6mer		ENO4	7mer+ (7mer-1a, 7mer-m8)
			RSPO3	6mer		HSPA12A	7mer+ (7mer-1a, 7mer-m8)
			BTN2A2	6mer		FBXL4	7mer+ (7mer-1a, 7mer-m8)
			PCYT1B	6mer		KLHL32	7mer+ (7mer-1a, 7mer-m8)
			PBRM1	6mer		EPHA7	7mer+ (7mer-1a, 7mer-m8)
			CCDC88B	6mer		ITGA10	7mer+ (7mer-1a, 7mer-m8)
			MAGEB10	6mer		PEX11B	7mer+ (7mer-1a, 7mer-m8)
			BCL11A	6mer		CASP7	7mer+ (7mer-1a, 7mer-m8)
			TNFRSF10C	6mer		RRAGD	7mer+ (7mer-1a, 7mer-m8)
			BICD2	6mer		IL9R	7mer+ (7mer-1a, 7mer-m8)
			ABCD4	6mer		WDR3	7mer+ (7mer-1a, 7mer-m8)
			ZNF708	6mer		GDAP2	7mer+ (7mer-1a, 7mer-m8)
			IGF2R	6mer		SHOC2	7mer+ (7mer-1a, 7mer-m8)
			ZNF585A	6mer		RAB39B	7mer+ (7mer-1a, 7mer-m8)
			CLCC1	6mer		BRCC3	7mer+ (7mer-1a, 7mer-m8)
			RNF19B	6mer		RNGTT	7mer+ (7mer-1a, 7mer-m8)
			ZNF254	6mer		SLC22A15	7mer+ (7mer-1a, 7mer-m8)
			ZBTB14	6mer		RBM20	7mer+ (7mer-1a, 7mer-m8)
			CAVIN1	6mer		SIKE1	7mer+ (7mer-1a, 7mer-m8)
			ANK2	6mer		SMIM9	7mer+ (7mer-1a, 7mer-m8)
			NRP2	6mer		NRAS	7mer+ (7mer-1a, 7mer-m8)
			XPNPEP3	6mer		HIPK1	7mer+ (7mer-1a, 7mer-m8)
			GM2A	6mer		GAB3	7mer+ (7mer-1a, 7mer-m8)
			DCHS2	6mer		SLC16A1	7mer+ (7mer-1a, 7mer-m8)
			KCNQ2	6mer		TBX18	7mer+ (7mer-1a, 7mer-m8)
			GFPT1	6mer		CYB5R4	7mer+ (7mer-1a, 7mer-m8)
			LINC01560	6mer		WNT2B	7mer+ (7mer-1a, 7mer-m8)
			ACSL3	6mer		PRSS35	7mer+ (7mer-1a, 7mer-m8)
			HOMEZ	6mer		GSTO2	7mer+ (7mer-1a, 7mer-m8)
			ARPIN	6mer		TMIGD3	7mer+ (7mer-1a, 7mer-m8)
			RABEP2	6mer		CFAP43	7mer+ (7mer-1a, 7mer-m8)
			ALDH5A1	6mer		ATP5PB	7mer+ (7mer-1a, 7mer-m8)
			SSTR2	6mer		GSTM4	7mer+ (7mer-1a, 7mer-m8)
			TMEM170A	6mer		LCA5	7mer+ (7mer-1a, 7mer-m8)
			POT1	6mer		AMIGO1	7mer+ (7mer-1a, 7mer-m8)
			FAM219B	6mer		SYPL2	7mer+ (7mer-1a, 7mer-m8)
			ASAP1	6mer		CNNM2	7mer+ (7mer-1a, 7mer-m8)
			MIER1	6mer		SAMD10	7mer+ (7mer-1a, 7mer-m8)
			ETFBKMT	6mer		WBP1L	7mer+ (7mer-1a, 7mer-m8)
			CREB5	6mer		SFXN2	7mer+ (7mer-1a, 7mer-m8)
			NEGR1	6mer		ARMH3	7mer+ (7mer-1a, 7mer-m8)
			MCTP2	6mer		AVPR2	7mer+ (7mer-1a, 7mer-m8)
			AMER2	6mer		PRMT6	7mer+ (7mer-1a, 7mer-m8)
			AIG1	6mer		OLFM3	7mer+ (7mer-1a, 7mer-m8)
			SEMA4F	6mer		AGL	7mer+ (7mer-1a, 7mer-m8)
			MAGEA12	6mer		POLL	7mer+ (7mer-1a, 7mer-m8)
			TLL2	6mer		DR1	7mer+ (7mer-1a, 7mer-m8)
			ELK4	6mer		NSDHL	7mer+ (7mer-1a, 7mer-m8)
			NIPAL3	6mer		GFI1	7mer+ (7mer-1a, 7mer-m8)
			GMFB	6mer		SLC17A9	7mer+ (7mer-1a, 7mer-m8)
			POTEE	6mer		PRRG3	7mer+ (7mer-1a, 7mer-m8)
			ELP2	6mer		SCD	7mer+ (7mer-1a, 7mer-m8)
			MS4A7	6mer		PASD1	7mer+ (7mer-1a, 7mer-m8)
			NF1	6mer		MTM1	7mer+ (7mer-1a, 7mer-m8)
			FAM217B	6mer		OGFRL1	7mer+ (7mer-1a, 7mer-m8)
			ZNF100	6mer		ZNF326	7mer+ (7mer-1a, 7mer-m8)
			ESRP1	6mer		GBP6	7mer+ (7mer-1a, 7mer-m8)
			GDA	6mer		ENTPD7	7mer+ (7mer-1a, 7mer-m8)
			GSTK1	6mer		GTF2B	7mer+ (7mer-1a, 7mer-m8)
			EPHA2	6mer		PKN2	7mer+ (7mer-1a, 7mer-m8)
			TRIM33	6mer		HS2ST1	7mer+ (7mer-1a, 7mer-m8)
			ZNF429	6mer		SH3GLB1	7mer+ (7mer-1a, 7mer-m8)
			PATE2	6mer		ODF2L	7mer+ (7mer-1a, 7mer-m8)
			ARHGAP19	6mer		MCOLN3	7mer+ (7mer-1a, 7mer-m8)
			NFIX	6mer		CRTAC1	7mer+ (7mer-1a, 7mer-m8)
			ARNT	6mer		GOLGA7B	7mer+ (7mer-1a, 7mer-m8)
			SPATS2L	6mer		ARHGEF6	7mer+ (7mer-1a, 7mer-m8)
			ENTPD4	6mer		AVPI1	7mer+ (7mer-1a, 7mer-m8)
			HELZ	6mer		CD40LG	7mer+ (7mer-1a, 7mer-m8)
			RFX3	6mer		HOGA1	7mer+ (7mer-1a, 7mer-m8)
			BDP1	6mer		MAP7D3	7mer+ (7mer-1a, 7mer-m8)
			TTC37	6mer		UBTD1	7mer+ (7mer-1a, 7mer-m8)
			ACADSB	6mer		PRKACB	7mer+ (7mer-1a, 7mer-m8)
			MRPL19	6mer		BAG2	7mer+ (7mer-1a, 7mer-m8)
			FAM114A1	6mer		ADGRL2	7mer+ (7mer-1a, 7mer-m8)
			MYPN	6mer		IFI44L	7mer+ (7mer-1a, 7mer-m8)
			VTCN1	6mer		GIPC2	7mer+ (7mer-1a, 7mer-m8)
			TGFBR2	6mer		DNAJB4	7mer+ (7mer-1a, 7mer-m8)
			KLHL9	6mer		ZNF75D	7mer+ (7mer-1a, 7mer-m8)
			SSU72	6mer		PABIR2	7mer+ (7mer-1a, 7mer-m8)
			PIK3CG	6mer		USP33	7mer+ (7mer-1a, 7mer-m8)
			FRA10AC1	6mer		ZZZ3	7mer+ (7mer-1a, 7mer-m8)
			ODF2L	6mer		PIGK	7mer+ (7mer-1a, 7mer-m8)
			CD2AP	6mer		MBNL3	7mer+ (7mer-1a, 7mer-m8)
			KLHL14	6mer		PSMA7	7mer+ (7mer-1a, 7mer-m8)
			EDARADD	6mer		KLHL31	7mer+ (7mer-1a, 7mer-m8)
			ARCN1	6mer		PTGER3	7mer+ (7mer-1a, 7mer-m8)
			PLGLB2	6mer		LRRC40	7mer+ (7mer-1a, 7mer-m8)
			KRT78	6mer		LEPROT	7mer+ (7mer-1a, 7mer-m8)
			TECPR2	6mer		EFHC1	7mer+ (7mer-1a, 7mer-m8)
			KCNK5	6mer		XPNPEP2	7mer+ (7mer-1a, 7mer-m8)
			CPLX2	6mer		PKHD1	7mer+ (7mer-1a, 7mer-m8)
			LRP10	6mer		DCAF12L1	7mer+ (7mer-1a, 7mer-m8)
			ZRANB1	6mer		TENM1	7mer+ (7mer-1a, 7mer-m8)
			EFNA4	6mer		OPALIN	7mer+ (7mer-1a, 7mer-m8)
			ZNF675	6mer		TM2D1	7mer+ (7mer-1a, 7mer-m8)
			ARPC5	6mer		NFIA	7mer+ (7mer-1a, 7mer-m8)
			SPINK5	6mer		ENTPD1	7mer+ (7mer-1a, 7mer-m8)
			KCTD18	6mer		OMA1	7mer+ (7mer-1a, 7mer-m8)
			PHACTR3	6mer		PLPP3	7mer+ (7mer-1a, 7mer-m8)
			TCEAL8	6mer		ADGRF1	7mer+ (7mer-1a, 7mer-m8)
			DHDDS	6mer		ACOT11	7mer+ (7mer-1a, 7mer-m8)
			CDK18	6mer		CYP2C19	7mer+ (7mer-1a, 7mer-m8)
			SPN	6mer		NOC3L	7mer+ (7mer-1a, 7mer-m8)
			MAK16	6mer		HSPB11	7mer+ (7mer-1a, 7mer-m8)
			FGFR2	6mer		ENPP5	7mer+ (7mer-1a, 7mer-m8)
			TP53TG3C	6mer		SUPT3H	7mer+ (7mer-1a, 7mer-m8)
			CUX1	6mer		ZNF217	7mer+ (7mer-1a, 7mer-m8)
			UAP1L1	6mer		CDC5L	7mer+ (7mer-1a, 7mer-m8)
			VPS13A	6mer		FFAR4	7mer+ (7mer-1a, 7mer-m8)
			GATAD2A	6mer		ZYG11A	7mer+ (7mer-1a, 7mer-m8)
			ZNF460	6mer		ADNP	7mer+ (7mer-1a, 7mer-m8)
			LRRCC1	6mer		PARD6B	7mer+ (7mer-1a, 7mer-m8)
			MYH10	6mer		TNKS2	7mer+ (7mer-1a, 7mer-m8)
			DSC3	6mer		RAB3B	7mer+ (7mer-1a, 7mer-m8)
			SLC17A2	6mer		IL13RA1	7mer+ (7mer-1a, 7mer-m8)
			CLIP3	6mer		AGPAT2	7mer+ (7mer-1a, 7mer-m8)
			PCMTD1	6mer		PMPCA	7mer+ (7mer-1a, 7mer-m8)
			URI1	6mer		KCNB1	7mer+ (7mer-1a, 7mer-m8)
			NAV2	6mer		COL5A1	7mer+ (7mer-1a, 7mer-m8)
			CSNK1G3	6mer		AGBL4	7mer+ (7mer-1a, 7mer-m8)
			ZNF711	6mer		SPATA6	7mer+ (7mer-1a, 7mer-m8)
			CPT1B	6mer		SARDH	7mer+ (7mer-1a, 7mer-m8)
			MIRLET7BHG	6mer		STAMBPL1	7mer+ (7mer-1a, 7mer-m8)
			SCUBE1	6mer		ANKRD22	7mer+ (7mer-1a, 7mer-m8)
			NAA60	6mer		RNLS	7mer+ (7mer-1a, 7mer-m8)
			ZCWPW1	6mer		PTEN	7mer+ (7mer-1a, 7mer-m8)
			RFWD3	6mer		PAK3	7mer+ (7mer-1a, 7mer-m8)
			ZNF37A	6mer		GBGT1	7mer+ (7mer-1a, 7mer-m8)
			STAT1	6mer		RGR	7mer+ (7mer-1a, 7mer-m8)
			CAPZA2	6mer		CDHR1	7mer+ (7mer-1a, 7mer-m8)
			PJA2	6mer		GHITM	7mer+ (7mer-1a, 7mer-m8)
			SREBF2	6mer		NRG3	7mer+ (7mer-1a, 7mer-m8)
			ATP1A2	6mer		GTF3C4	7mer+ (7mer-1a, 7mer-m8)
[truncated: 1,923 more rows]

## Sheet: ST5
Flanking regions of miRNA precursors contain two susceptibility SNPs.
CHR	POS (HG38)	RSID	PVALUE	MIRNA	OR	A1	FLANKING REGION
7	139045049	rs10271373	3.11e-09	hsa-mir-10399	0.946	C	139044158-139049157
11	118912715	chr11:118783424	8.76e-11	hsa-mir-4492	1.266	G	118910788-118915787

## Sheet: ST6
microRNAs gained/lost by alleles of rs6742
mRNA-miRNA predicted	rsID	Alt allele ( C)	Ref allele (T)	Alt miRNAs	Ref miRNAs
SLC2A4RG:miR-6858-3p	rs6742	3	6	miR-4717-5p, miR-4753-5p, miR-4493, miR-605-3p, miR-6127, miR-6864-5p	miR-6858-3p, miR-575/4676-5p, miR-488-3p

## Sheet: ST7
Independent SNPs deprioritised at miRNA gain/loss step
rsid	gene name	transcriptID	exclusion	source
rs58394161	GFI1	ENST00000370332	snp not IN GWAS transcript	FUMA, IMSGC
chr20:45948342 (rs141849105)	AL031666.2	ENST00000599904	3'UTR sequence unavailable	IMSGC
rs35720317	KIAA0953/ EFR3B		intronic	IMSGC
rs6724787	EPC2		intronic	IMSGC
rs2289746	CBLB		intronic	IMSGC
rs72781242	RET		intronic	IMSGC
chr1:150593391 (rs77604525 )	ENSA	ENST00000369014	intronic for this transcript	IMSGC
rs11639721	DEXI		intronic	FUMA
rs35486093	BCL10		relevant transcript retired	FUMA, IMSGC
rs10271373	ZC3HAV1	ENST00000242351 one transcript	assessed in susceptibility SNP step	IMSGC
rs6742	SLC2A4RG		assessed in susceptibility SNP step	IMSGC
Independent SNPs assessed for miRNA gain/loss
rsid	gene name	source
rs1139565	CIITA	FUMA
rs11648656	CIITA	FUMA
rs1059501	CD27	IMSGC
rs881640	MMEL1	FUMA
rs17763689	ATF7	IMSGC
rs451774	GPX5	FUMA
rs2587100	BCL2L13	IMSGC
rs2296443	MMEL1	FUMA

## Sheet: ST8
microRNA gain/loss results on Independent target 3'UTR SNPs
rsid	gene name	transcript	A1	A2	A1 diff	A2 diff	A1 miRNA diff	A2 miRNA dff	npredictions miRNA interaction at 3'UTR	Source	joint pvalue	joint OR	GWAS annotation
rs1059501	CD27	ENST00000266557	G	T	1	1	miR-6736-3p	miR-5690		IMSGC, SS			ncRNA_exonic
rs2296443	MMEL1	ENST00000419916	G	A	0	0	n/a	n/a		FUMA
rs2296443	MMEL1	ENST00000378424	G	A	0	0	n/a	n/a		FUMA
rs881640	MMEL1	ENST00000419916	G	T	1	2	miR-1471	miR-634, miR-4781-5p		FUMA
rs881640	MMEL1	ENST00000378424	G	T	1	2	miR-1471	miR-634, miR-4781-5p		FUMA
rs17763689	ATF7	ENST00000420353	A	G	1	0	miR-8076	n/a		IMSGC, WS			3'UTR
rs451774	GPX5	ENST00000412168	A	G	0	1	n/a	miR-552-3p		FUMA
rs2587100	BCL2L13	ENST00000317582	G	C	1	3	miR-4681	miR-27-3p,miR-513a-5p,miR-6798-5p		IMSGC, WS			3'UTR
rs2587100	BCL2L13	ENST00000355028	G	C	1	2	miR-4681	miR-27-3p,miR-513a-5p		IMSGC, WS			3'UTR
rs2587100	BCL2L13	ENST00000418951	G	C	1	3	miR-4681	miR-27-3p,miR-513a-5p,miR-6798-5p		IMSGC, WS			3'UTR
rs1139565	CIITA	ENST00000324288	C	T	0	0	n/a	n/a		FUMA
rs11648656	CIITA	ENST00000324288	C	T	1	0	miR-6743-3p	n/a		FUMA

## Sheet: ST9
Functional prioritisation of Independent 3'UTR SNPs (after miRNA gain/loss analysis)
prioritised SNPs	gene name	A1	A2	A1 diff	A2 diff	A1 miRNA diff	A2 miRNA dff	Source	RDB rank	best probability	eQTL catalogue context (MS relevant)	MS eQTL (IMSGC 2019)	microRNA FANTOM5 expression context summarised (vs 0.5/10/1000 TPM baseline)	interaction likely	gene function	joint OR/ discovery OR where joint not available	joint P/discovery P where joint not available	risk interpretation	N criteria met (of 1 miRNA gain/loss, 1 eQTL relevant, 1 MS eQTL, 1 miRNA relevant)
rs1059501	CD27	G	T	1	1	miR-6736-3p	miR-5690	IMSGC, SS	4	0.82	Y, blood, LCL,monocyte	Not for this gene	monocyte, haematopoetic enriched, medium PBMCs	Y	This receptor is required for generation and long-term maintenance of T cell immunity	0.9444	6.382e-07	protective	3
rs881640	MMEL1	G	T	1	2	miR-1471	miR-634, miR-4781	FUMA	4	0.61	Y, blood, monocyte	N/A	N/A for miR-1471, medium PBMC for 634, lymphocyte & haematopoietic cell enriched for miR-4781	Y	The protein encoded by this gene is a member of the neutral endopeptidase (NEP) or membrane metallo-endopeptidase (MME) family. Family members play important roles in pain perception, arterial pressure regulation, phosphate metabolism and homeostasis.	1.1782	4.328e-10	risk	3
rs2587100	BCL2L13	G	C	1	3	miR-4681	miR-27-3p,miR-513a-5p,miR-6798-5p	IMSGC, WS	1f	0.53	Y, monocyte	Y, CD14 & PBMC	miR-27 & miR-6798 depleted in HSC, myeloid leukocyte; miR-4681 low expression PBMC, low miR-513a-5p monocyte derived macrophage	Y	Overexpression of the encoded protein results in apoptosis	1.0491	3.427e-05	risk	4
rs11648656	CIITA	C	T	1	0	miR-6743-3p	n/a	FUMA	5	0.36	Y, oesophagus, nerve	N/A	medium CD8+ tcells, NK cells, monocyte derived macrophages	N/A	positive regulator of class II major histocompatibility complex gene transcription, and is referred to as the "master control factor" for the expression of these genes	0.8672	6.86e-13	protective	1
rs17763689	ATF7	A	G	1	0	miR-8076	n/a	IMSGC, WS	1f	0.38	Y, adrenal gland	Not for this gene	N/A in MS relevant cells, just iPSC, newborn oblongata	N/A	nvolved in negative regulation of transcription by RNA polymerase II and positive regulation of transcription by RNA polymerase II.	0.9132	0.0006939	protective	1
rs451774	GPX5	A	G	0	1	n/a	miR-552-3p	FUMA	5	0.07	N ,testis	N/A	enrihced in endodermal	N/A	proposed to play a role in protecting the membranes of spermatozoa from the damaging effects of lipid peroxidation	0.8773	1.422e-13	protective	1

## Sheet: ST10
microRNA-associated SNPs associated with MS
SNP	step	annotation	SNP prioritised?
rs1414273	microRNA	mir-548ac	Y
rs2648841	microRNA	mir-1208	N
rs17881225	microRNA	mir-6891	N
rs2276448	microRNA	mir-6891	N
rs2854001	microRNA	mir-6891	N
rs4285314	microRNA	mir-3135b	N
rs10271373	microRNA flanking region	mir-10399	N
rs149114341	microRNA flanking region	mir-4492	N
rs35486093	3'UTR binding site	BCL10	N
rs58394161	3'UTR binding site	GFI1	N
rs2289746	3'UTR binding site	CBLB	N
rs10271373	3'UTR binding site	ZCH3HAV1	Y
rs6742	3'UTR binding site	SLC2A4RG	Y
rs58394161	3'UTR binding site (independent SNP)	GFI1	N
chr20:45948342 (rs141849105)	3'UTR binding site (independent SNP)	AL031666.2	N
rs35720317	3'UTR binding site (independent SNP)	KIAA0953/ EFR3B	N
rs6724787	3'UTR binding site (independent SNP)	EPC2	Y
rs2289746	3'UTR binding site (independent SNP)	CBLB	N
rs72781242	3'UTR binding site (independent SNP)	RET	N
chr1:150593391 (rs77604525 )	3'UTR binding site (independent SNP)	ENSA	N
rs11639721	3'UTR binding site (independent SNP)	DEXI	N
rs35486093	3'UTR binding site (independent SNP)	BCL10	N
rs1139565	3'UTR binding site (independent SNP)	CIITA	N
rs11648656	3'UTR binding site (independent SNP)	CIITA	Y
rs1059501	3'UTR binding site (independent SNP)	CD27	Y
rs881640	3'UTR binding site (independent SNP)	MMEL1	Y
rs17763689	3'UTR binding site (independent SNP)	ATF7	N
rs451774	3'UTR binding site (independent SNP)	GPX5	N
rs2587100	3'UTR binding site (independent SNP)	BCL2L13	Y
rs2296443	3'UTR binding site (independent SNP)	MMEL1	Y

[truncated: 1 more sheets: ST11]
